# Supplementary material for: Syndecan-1 Is Required to Maintain Intradermal Fat and Prevent Cold Stress
Source: PLoS Genet. 2014 Aug 7;10(8):e1004514. doi: 10.1371/journal.pgen.1004514 (PMC4125098; doi:10.1371/journal.pgen.1004514)
Supplement: Table S1 — Array data from Sdc1−/− liver mRNA. Liver mRNA samples (3 independent samples for Sdc1−/− and BALBc mice) were subjected to array analysis, and data normalized as described in Experimental Procedures. Significantly increased and decreased mRNA species in Sdc1−/− livers are listed as genes UP and DOWN (significance assessed as p<0.05). (XLSX) [file pgen.1004514.s008.xlsx]

## Sheet: Up in SDC KO
Accession Number	Gene Name	Gene Symbol	Alternate	p-Value	q-Value	Fold Change (up in mutants)	Mean	Std.dev
XM_895013	1700055N04Rik	1700055N04RIK	-	0	0	16.0545	0.344053	2.29218
AK034539	C730027H18Rik	C730027H18RIK	-	0	0	17.9063	0.370231	2.42065
BC014877	Acta1	ACTA1	AA959943/Acta-2/Acts/Actsk-1	0	0	18.5441	-1.42644	3.24251
BC125593	Sult3a1	SULT3A1	MGC159296/MGC159298/Sult-x2/Sultx2	0	0	24.8266	-0.738533	2.6953
BC059178	Zhx2	ZHX2	Afr-1/Afr1/Raf/mKIAA0854	0	0	14.5906	-0.331115	2.24655
AK006803	1700055N04Rik	1700055N04RIK	-	0	0	10.8163	0.135571	1.92321
XM_001472078	Mup11	MUP11	Gm12549/OTTMUSG00000007431	0	0	27.1164	-0.175142	2.66931
XM_001473569	C730027H18Rik	C730027H18RIK	-	0	0	16.0593	0.511115	2.30853
BC016468	Elovl3	ELOVL3	CIN-2/Cig30	0	0	18.4258	0.851587	2.55368
BC029762	Mybpc2	MYBPC2	MGC28149	2.26393e-07	0.001	15.4334	-0.726522	2.69841
AK052905	Nox4	NOX4	AI648021	2.26393e-07	0.001	9.98914	0.435441	1.93976
BC041147	Slco1a1	SLCO1A1	A530084B21/Oatp1/Slc21a1	2.26393e-07	0.001	11.0332	-0.36511	2.44298
AK149454	Nlrp12	NLRP12	Nalp12	2.26393e-07	0.001	14.7014	1.5487	2.83615
BC055746	Gpr12	GPR12	Gpcr01/Gpcr12/Gpcr20/Gpcr21	2.26393e-07	0.001	11.1138	0.433251	1.98873
BC012677	Sult5a1	SULT5A1	Sult-x1/Sultx1	2.26393e-07	0.001	12.5192	-0.413114	2.35638
AK050217	C730027H18Rik	C730027H18RIK	-	6.79179e-07	0.001875	8.06927	-0.0474565	1.68639
M29881	N/A	N/A	N/A	6.79179e-07	0.001875	7.94588	-0.0178959	1.65784
AK134876	C730027P07Rik	C730027P07RIK	MGC130602	6.79179e-07	0.001875	9.26442	0.599501	1.94537
L48989	Tnnt3	TNNT3	fTnT	6.79179e-07	0.001875	14.9071	-1.25471	3.01439
BC021378	Nox4	NOX4	AI648021	1.13196e-06	0.0025	8.53333	0.587229	1.88325
L49467	Tnnt3	TNNT3	fTnT	1.13196e-06	0.0025	11.3335	-0.777863	3.16844
AK014743	Iah1	IAH1	1500019E20Rik/4833421E05Rik	1.35836e-06	0.00272727	6.37593	-0.00474564	1.47905
L48988	Tnnt3	TNNT3	fTnT	1.35836e-06	0.00272727	12.1204	-1.00725	2.78638
AK003147	Tnnt3	TNNT3	fTnT	1.35836e-06	0.00272727	11.6275	-0.826934	2.8888
BC021842	Susd4	SUSD4	AI848994/E430021N18Rik/MGC30368/N28096	1.58475e-06	0.0028	7.0515	0.283117	1.72311
AK031904	Kcnk10	KCNK10	1700024D23Rik/3010005K24Rik/Trek2	1.81114e-06	0.00307692	5.61976	0.0268079	1.40568
X04115	Mup1	MUP1	Ltn-1/Lvtn-1/Mup-1/Mup-a/Mup10/Mup7/Up-1	2.03754e-06	0.00333333	6.10611	-0.207321	1.5664
BC002070	Ly6a	LY6A	Ly-6A.2/Ly-6A/E/Ly-6E.1/Sca-1/Sca1/TAP	2.03754e-06	0.00333333	5.34571	-0.0612406	1.3459
AJ309921	Mup10	MUP10	2610016E04Rik/Mup8	2.26393e-06	0.00344828	5.91017	-0.257059	1.56531
L48990	Tnnt3	TNNT3	fTnT	2.26393e-06	0.00344828	9.67007	-0.994786	2.77665
BC132424	Ckm	CKM	Ckmm/M-CK/MCK	2.94311e-06	0.00419355	9.82525	-1.09542	2.68555
AF215669	Rgs3	RGS3	4930506N09Rik/C2PA-RGS3/C2pa/PDZ-RGS3/RGS3S	2.94311e-06	0.00419355	5.38985	-0.477604	1.4894
AK009938	Myl1	MYL1	AI325107/MLC1f/MLC3f/Mylf	3.62229e-06	0.00484848	8.01976	-0.55013	2.60615
BC028515	Tnni2	TNNI2	-	3.62229e-06	0.00484848	8.83191	-0.854196	2.57353
BC132487	Kcnk10	KCNK10	1700024D23Rik/3010005K24Rik/Trek2	4.52786e-06	0.00571429	5.16419	0.23985	1.45671
BC057937	Cap2	CAP2	2810452G09Rik/AV045235	5.20704e-06	0.00638889	5.81223	0.215932	1.70019
BC036292	Atp2a1	ATP2A1	SERCA1	5.20704e-06	0.00638889	8.87752	-1.26638	2.529
XM_895691	Gm6135	GM6135	EG620205	5.20704e-06	0.00638889	4.28722	-0.145446	1.17147
BC010675	Serpine2	SERPINE2	B230326M24Rik/PAI-1/PI7/PN-1/Spi4	5.20704e-06	0.00638889	4.57672	-0.0416355	1.30386
BC089579	Actn2	ACTN2	1110008F24Rik/MGC107582	5.65982e-06	0.00625	7.30761	-0.577756	2.41944
BC108329	Myh1	MYH1	A530084A17Rik/IId/IId/x/MGC117705/MHC-2X/D/MHC2X/D/MYHC-IIX/MdMs/MyHC-IId/x/MyHC-IIx/d/Myhs-f/Myhs-f2/Myhsf2	5.65982e-06	0.00625	8.27214	-0.893	2.7019
L49466	Tnnt3	TNNT3	fTnT	5.65982e-06	0.00625	7.81126	-0.872926	2.66983
BC012221	Mup1	MUP1	Ltn-1/Lvtn-1/Mup-1/Mup-a/Mup10/Mup7/Up-1	5.65982e-06	0.00625	5.41802	-0.342089	1.58222
BC003747	Tnnt3	TNNT3	fTnT	6.11261e-06	0.00613636	7.33927	-0.710982	2.41255
AK164184	Extl1	EXTL1	D430033M16Rik	6.339e-06	0.00622222	4.25374	-0.244374	1.19465
XM_001480218	Gm4755	GM4755	F730043H23	7.01818e-06	0.00673913	4.07138	-0.167641	1.157
BC028514	Cox6a2	COX6A2	CoxVIaH/VIaH	7.24457e-06	0.00680851	5.80458	-0.121057	2.63645
BC031140	Acsm2	ACSM2	AI315615/BC031140/MGC37245	7.69736e-06	0.00708333	5.48113	0.784993	1.85668
BC050752	Cap2	CAP2	2810452G09Rik/AV045235	7.92375e-06	0.00714286	5.08146	-0.29615	1.48892
BC120890	Extl1	EXTL1	D430033M16Rik	8.15014e-06	0.0072	4.44376	-0.320202	1.33675
J03636	Ly6a	LY6A	Ly-6A.2/Ly-6A/E/Ly-6E.1/Sca-1/Sca1/TAP	8.60293e-06	0.00745098	4.31428	0.196882	1.25102
XM_001472354	Mup17	MUP17	Gm12557/OTTMUSG00000007480	8.60293e-06	0.00745098	4.61579	0.00274809	1.35032
BC148496	Ar	AR	AW320017/Tfm	9.28211e-06	0.00773585	4.28216	-0.326341	1.32914
BC024390	Tnnc2	TNNC2	Tncs	9.5085e-06	0.00777778	5.60357	-0.254938	1.80811
XM_001472190	Mup13	MUP13	Gm13513/OTTMUSG00000012492	9.5085e-06	0.00777778	5.14453	-0.388631	1.62223
BC091744	Mup1	MUP1	Ltn-1/Lvtn-1/Mup-1/Mup-a/Mup10/Mup7/Up-1	9.73489e-06	0.00767857	4.67623	-0.255925	1.41687
XM_001472149	Mup12	MUP12	Gm2024	1.06405e-05	0.00824561	5.06282	-0.417618	1.59524
BC061222	Myl3	MYL3	MLC1s/MLC1v/Mylc/VLC1	1.17724e-05	0.00896552	6.96215	1.22567	2.16368
BC008538	Myh2	MYH2	MHC2A/MyHC-IIa/Myh2a/Myhs-f/Myhs-f1/Myhsf1	1.17724e-05	0.00896552	6.35541	-0.617731	2.23902
AK049813	Cap2	CAP2	2810452G09Rik/AV045235	1.31308e-05	0.00966667	4.45998	-0.0799936	1.33883
AK137456	Mb	MB	AI325109	1.40364e-05	0.0101639	5.79374	-0.394241	2.25114
BC027530	Apobec2	APOBEC2	Arp1	1.53947e-05	0.0109677	5.54011	0.455785	1.95534
AK013259	LOC100189605	LOC100189605	-	1.63003e-05	0.0114286	4.7893	-0.272211	1.53512
AK134757	Actn3	ACTN3	MGC132876	1.72059e-05	0.011875	4.11843	0.0163968	1.26718
BC064037	Clic5	CLIC5	5730531E12Rik/B330005L24/Gm322/jbg	1.9017e-05	0.0129231	4.13743	0.356405	1.25545
BC002085	Gzmb	GZMB	AI553453/CCP-1/C11/CCP1/Ctla-1/Ctla1/GZB	2.06018e-05	0.0137879	3.73388	0.125634	1.08459
BC099463	Hspb1	HSPB1	27kDa/Hsp25	2.21865e-05	0.0146269	3.70654	0.0105666	1.13389
AK149398	Nox4	NOX4	AI648021	2.33185e-05	0.0151471	4.13295	0.531522	1.38629
BC100586	Mup1	MUP1	Ltn-1/Lvtn-1/Mup-1/Mup-a/Mup10/Mup7/Up-1	2.49032e-05	0.015942	4.90163	-0.154776	1.76576
AK165401	Acsm2	ACSM2	AI315615/BC031140/MGC37245	2.51296e-05	0.0158571	4.41639	0.77228	1.5108
AK013046	2810408I11Rik	2810408I11RIK	-	2.51296e-05	0.0158571	3.85079	0.137084	1.31412
DQ185134	Kcnk10	KCNK10	1700024D23Rik/3010005K24Rik/Trek2	2.58088e-05	0.0158333	3.63505	0.208078	1.11445
BC061221	Ckmt2	CKMT2	2300008A19Rik/ScCKmit	2.89783e-05	0.0175342	3.93413	0.311827	2.65961
NM_001083934	Myom1	MYOM1	D430047A17Rik	3.01103e-05	0.017973	4.3473	-0.0546849	1.45189
BC062158	Mybpc1	MYBPC1	8030451F13Rik	3.37325e-05	0.0198667	4.92407	-0.228285	2.05266
BC090388	Hspb1	HSPB1	27kDa/Hsp25	3.50909e-05	0.0203947	3.3615	-0.107099	1.00346
NM_001111143	Cym	CYM	Gm131	3.64493e-05	0.0209091	4.03856	0.478425	1.37787
BC012259	Mup2	MUP2	AA589603/MGC117823/Mup-2/Mup4	3.66756e-05	0.0207692	3.8908	-0.272941	1.26423
BC024360	Myoz2	MYOZ2	1110012I24Rik/Myozl2	3.96188e-05	0.0221519	4.50424	0.158356	1.73606
BC018235	Eef1a2	EEF1A2	Eef1a/S1/wasted/wst	3.98451e-05	0.022	4.55043	-0.167978	1.88977
BC055869	Mylpf	MYLPF	2410014J02Rik/MLC-2/Mlc2	3.98451e-05	0.022	4.38646	-0.135401	1.63299
AK192563	N/A	N/A	N/A	4.02979e-05	0.0217073	4.45066	0.558585	1.57861
BC060276	Flnc	FLNC	1110055E19Rik/ABP-280/ABPL/Fln2	4.64105e-05	0.0246988	4.46726	0.245332	1.83721
BC024660	Myoz1	MYOZ1	2310001N11Rik/AV090278/FATZ/Myoz	4.70897e-05	0.0247619	4.4347	-0.215215	1.90178
AK037070	Ar	AR	AW320017/Tfm	4.84481e-05	0.0251765	3.42935	0.0964726	1.16849
XM_001471958	Mup9	MUP9	Gm14076/Mup2/Mup6/OTTMUSG00000015595	4.89009e-05	0.0251163	4.10089	-0.283735	1.45505
BC034256	Tgtp	TGTP	Gtp2/Irgb6/Mg21	4.958e-05	0.0251724	3.39381	-0.0199034	1.08477
XM_001471581	BC023105	BC023105	MGC28198	5.36551e-05	0.0269318	3.51981	0.285421	1.12934
AK044272	N/A	N/A	N/A	5.43343e-05	0.0269663	4.54238	0.813787	1.82856
BC019203	Vnn1	VNN1	V-1	5.77302e-05	0.0283333	3.29438	0.252954	1.0706
BC037152	Mup1	MUP1	Ltn-1/Lvtn-1/Mup-1/Mup-a/Mup10/Mup7/Up-1	6.63331e-05	0.0321978	3.22907	-0.208389	0.987028
AF034165	N/A	N/A	N/A	7.56152e-05	0.0363043	3.39366	-0.206725	1.15172
BC012232	S1pr5	S1PR5	Edg8/S1P5/lpB4	8.19542e-05	0.0389247	3.0481	-0.0407525	0.917164
AK047984	Car5b	CAR5B	7330410H16Rik/CAVB/CarVb/D730005F19Rik	8.30862e-05	0.0390426	3.08899	-0.318326	1.02012
BC016214	Myot	MYOT	5530402I04Rik/Ttid	8.3539e-05	0.0388421	4.04755	-0.148145	1.79537
AK013972	Mup11	MUP11	Gm12549/OTTMUSG00000007431	8.51237e-05	0.0391667	3.20232	-0.125486	1.00436
AK049865	Casq1	CASQ1	CSQ/CSQ-1/CSQ1	8.62557e-05	0.0392783	3.77386	-0.163541	1.73326
XM_001472055	Mup10	MUP10	2610016E04Rik/Mup8	8.89724e-05	0.040102	3.2495	-0.0257641	1.71122
BC120753	Art2a	ART2A	Ly92a/Rt-6/Rt6/Rt6-1	9.75753e-05	0.0435354	3.15232	-0.09944	0.994289
BC132380	Htra4	HTRA4	B430206E18Rik	0.000102103	0.0451	3.11846	-0.313208	1.05501
BC120703	Slc10a2	SLC10A2	ASBT/ISBT	0.000105046	0.0459406	3.25135	0.0756263	1.41891
EF457533	N/A	N/A	N/A	0.000105499	0.0456863	3.81026	0.430584	1.40858
BC031745	Camk2a	CAMK2A	CaMKII/R74975/mKIAA0968	0.000112064	0.0480583	3.11581	0.278778	1.0022
AK004648	Rgs3	RGS3	4930506N09Rik/C2PA-RGS3/C2pa/PDZ-RGS3/RGS3S	0.000112291	0.0476923	2.92803	-0.186837	0.889143
BC018155	Serpina4-ps1	SERPINA4-PS1	KALps/Klst	0.000119083	0.0500952	2.32227	-0.74843	2.71285
AK172047	Iigp1	IIGP1	2900074L10Rik/AI046432/AW111922/Iigp/Irga6	0.000121573	0.0506604	3.13496	0.193029	1.01891
AK156220	Irf5	IRF5	AW491843/mirf5	0.000130855	0.0540187	2.96006	0.0818315	0.906674
BC113767	C730027P07Rik	C730027P07RIK	MGC130602	0.000131761	0.0538889	3.0576	-0.115358	0.984429
BC061219	Ank1	ANK1	Ank-1/nb	0.000133119	0.053945	3.52652	0.15573	1.88849
BC116935	Rd3	RD3	3322402L07Rik/MGC117971/MGC151312/MGC151314/rd-3/rd3	0.000133798	0.0537273	2.94278	-0.0182476	0.89913
BC030035	Itgb1bp2	ITGB1BP2	Chordc3	0.000136289	0.0542342	2.99561	-0.0817554	0.92671
BC156699	Jsrp1	JSRP1	2300003C06Rik/2310032K21Rik/JP-45/JP45	0.000141948	0.0559821	3.47062	0.179038	1.32666
BC092089	Cml3	CML3	4833414A14Rik/4930583K21Rik	0.000142854	0.0558407	2.87861	0.146317	0.933248
AK045522	Zbtb7c	ZBTB7C	B230208J24Rik/Zbtb36	0.000142854	0.0558407	2.86912	0.155494	0.970545
BC060157	Pak1	PAK1	AW045634/PAK-1/Paka	0.000155985	0.059913	2.84088	-0.0040156	0.890001
BC019721	H2-Aa	H2-AA	Aalpha/H-2Aa/H2Aa/I-Aalpha/IAalpha/Ia-1/Ia1	0.000158022	0.0601724	2.87359	0.154435	0.861711
AK137124	Cyp26b1	CYP26B1	CP26/P450RAI-2	0.000170021	0.064188	2.38257	-0.50165	1.69696
AK141183	Tsfm	TSFM	2310050B20Rik/9430024O13Rik/EF-TS/EF-Tsmt	0.0001707	0.0638983	2.82004	0.186468	0.925439
AK135117	Slc39a2	SLC39A2	F730005G13Rik/Gm1789/Gm289/MGC130599/Zip2	0.000180888	0.0671429	3.03242	0.260477	1.01397
AF020946	Tnnt1	TNNT1	AW146156/Tnt/sTnT/ssTnT	0.000191076	0.0703333	3.11503	0.251283	1.13569
BC030038	Sypl2	SYPL2	AI552439/Mg29	0.000191755	0.07	3.81264	0.24722	2.04655
BC064057	Casq1	CASQ1	CSQ/CSQ-1/CSQ1	0.000197415	0.0714754	3.66245	0.337284	1.91767
BC044882	Obscn	OBSCN	BC046431/Gm878/MGC51514/OTTMUSG00000005786/UNC89	0.000204206	0.0733333	3.47012	-0.00335805	1.79085
BC027014	Eif4e3	EIF4E3	1300018P11Rik/AI451927/eIF4E-3	0.000206697	0.073629	2.73427	0.0773081	0.862621
XM_001473061	Gm2292	GM2292	-	0.000210772	0.07448	3.16024	0.568999	1.23822
BC145839	Krt4	KRT4	AW108092/K4/Krt-2.4/Krt2-4	0.000210772	0.07448	4.50343	0.981516	2.30079
BC064052	Myot	MYOT	5530402I04Rik/Ttid	0.000216658	0.0753543	3.43533	-0.0103172	1.81356
BC058602	Osbp2	OSBP2	1700095P05Rik/C630001G20Rik/Gm244/ORP-4/OSBPL1	0.000226393	0.078125	2.73161	0.368884	0.926694
BC111890	Actn3	ACTN3	MGC132876	0.000232279	0.0795349	3.11802	0.313057	1.15494
AK018895	Clip4	CLIP4	1700024K14Rik/1700074B05Rik/4833417L20Rik/5830409B12Rik/Rsnl2	0.00025356	0.0861538	3.14847	-0.00826287	1.34289
BC096626	Cxcr3	CXCR3	Cd183/Cmkar3	0.000255371	0.0861069	2.83043	-0.0477117	0.927913
BC003343	Cxcl9	CXCL9	BB139920/CMK/Mig/Scyb9/crg-10	0.000258993	0.0866667	2.77404	0.103682	0.879271
AK004772	Pde1b	PDE1B	63kDa/Pde1b1	0.000263295	0.0874436	2.80912	-0.0747032	0.927174
BC131921	Tlr12	TLR12	Gm1365	0.000281406	0.0927612	2.73908	-0.000327349	0.912874
BC018257	Hspb1	HSPB1	27kDa/Hsp25	0.000285934	0.0935556	2.68958	-0.0287815	0.940289
BC032199	Tnfaip8l1	TNFAIP8L1	2600017J23Rik	0.000287519	0.0933824	2.75722	-0.0808703	0.876103
AK085740	Slc39a8	SLC39A8	4933419D20Rik/AA986696/BIGM103/Zip8	0.000306762	0.0989051	2.84522	-0.227115	1.19637
AK088858	Tgtp	TGTP	Gtp2/Irgb6/Mg21	0.000313101	0.100217	2.65085	0.0213539	0.783379
AJ511265	Cmya5	CMYA5	2310076E16Rik/2310076E21Rik/AA420382/AI504003/Srfsd/Tims/sr553	0.000319667	0.101583	3.44465	0.184754	2.09899
AK165716	Slco2a1	SLCO2A1	2310021C19Rik/Pgt/Slc21a2/mPgt	0.000326459	0.103	2.77961	-0.0227239	0.908056
S60135	N/A	N/A	N/A	0.000328043	0.102766	2.59601	0.00257985	0.797514
AK052056	Chka	CHKA	Chetk-alpha/Chk/ChoK/EtnK-alpha	0.000328043	0.102766	2.84272	0.289973	1.0138
BC052672	Spag5	SPAG5	AI874642/D11Bhm180e/Deepest/MAP126/Mastrin/S17	0.000340042	0.105035	2.70167	0.282499	0.923479
BC014802	Ak1	AK1	Ak-1/B430205N08Rik	0.000343891	0.105486	3.1378	-0.0733207	1.48988
BC107234	Tcerg1l	TCERG1L	5730476P14Rik/MGC130171/MGC130172	0.000352947	0.107517	2.91538	0.685777	1.34933
BC020160	4833422F24Rik	4833422F24RIK	-	0.000360191	0.108973	2.74934	-0.650548	1.2757
AK132188	Mybpc1	MYBPC1	8030451F13Rik	0.000372643	0.111973	3.35894	0.0122992	1.93308
BC068299	Ttc34	TTC34	4932418L02/B230396O12Rik	0.000378076	0.112838	2.66424	-0.0874836	0.880614
AK139063	Dleu2	DLEU2	1810047A16Rik/4932411A06Rik/7730401J12Rik/AI197277/AI788824/Alt1/Gm9069/Leu2	0.000378529	0.112215	2.63434	0.00956392	0.793402
BC015282	Ndrg1	NDRG1	CAP43/CMT4D/DRG1/HMSNL/NMSL/Ndr1/Ndrl/PROXY1/RTP/TDD5	0.000383736	0.113	2.92432	0.571161	1.17876
BC060949	Iah1	IAH1	1500019E20Rik/4833421E05Rik	0.000394603	0.11543	2.65784	0.175542	0.928971
BC018187	Zbtb7c	ZBTB7C	B230208J24Rik/Zbtb36	0.0004023	0.116908	2.61855	0.140351	0.863764
XM_001472299	Mup16	MUP16	Gm2083	0.000407734	0.117712	3.43883	-0.466451	1.46563
AK143956	Ciita	CIITA	C2ta/MGC130299	0.000418374	0.12	2.67391	0.0692701	0.867173
BC106849	Tmod1	TMOD1	E-Tmod/MGC124125/MGC124126/Tmod	0.000431052	0.122839	2.76938	-0.240552	1.00415
BC070424	Zbtb7c	ZBTB7C	B230208J24Rik/Zbtb36	0.000431505	0.122179	2.52365	0.0706925	0.777392
BC156270	Mylk2	MYLK2	9830004H17Rik/BB138278	0.000432863	0.121783	2.83441	0.373313	1.02658
BC023170	Tnni1	TNNI1	2700018B22Rik/AI747285/ssTnI	0.000439202	0.122785	2.91417	0.253446	1.35973
BC118008	Hrnr	HRNR	1110033K19Rik/A530063N20Rik/AV011854/S100a18/S100a18-ps1	0.000468181	0.130063	2.98309	0.680878	1.29916
AK088383	Nkg7	NKG7	2500004F03Rik	0.000493084	0.136125	2.52561	-0.0299818	0.794812
AK081788	1700055N04Rik	1700055N04RIK	-	0.000499196	0.136957	2.76919	0.0426498	1.0122
BC046756	Isoc2b	ISOC2B	0610042E07Rik/AI553388/Isoc2	0.000515949	0.140679	2.50961	0.0209259	0.775077
BC079910	Ank1	ANK1	Ank-1/nb	0.000520477	0.141043	3.22139	0.237097	1.70149
U96683	Pira2	PIRA2	6M23	0.000554889	0.149451	2.51371	0.212184	0.841441
BC109166	Npas2	NPAS2	MGC129355/MOP4/bHLHe9	0.000556474	0.14897	2.16711	-0.127775	1.9969
X59382	Pvalb	PVALB	PV/Pva	0.000561454	0.149398	2.5201	0.549408	1.43445
BC118003	Tnfaip8l3	TNFAIP8L3	9930029P06Rik/Gm517/MGC141255	0.00057617	0.152395	2.56569	0.196971	0.809048
AK171255	Acot11	ACOT11	1110020M10Rik/2010309H15Rik/AW060409/BFIT/BFIT1/MGC25974/Thea/Them1/mKIAA0707	0.000577302	0.151786	2.60371	0.116686	0.938455
DQ983579	N/A	N/A	N/A	0.000586358	0.153254	2.4905	-0.0322867	0.767742
BC028261	Acot1	ACOT1	ACH2/CTE-1/CTE-I/Cte1/D12Ucla1	0.000613072	0.159294	2.43492	0.0308785	0.733718
BC012961	Pygm	PYGM	AI115133	0.000619411	0.16	2.7214	-0.206066	1.18468
BC031370	Rtn2	RTN2	MGC35990/MMS10-P/Ms10p/Nspl1	0.000633221	0.162616	2.88767	0.0472678	1.20494
BC039565	Dhrs7c	DHRS7C	1110001P11Rik/AI120487	0.000660841	0.168728	3.07061	0.376528	1.82725
AK033972	Il1rap	IL1RAP	6430709H04Rik/AI255955/AV239853/IL-1RAcP	0.000664916	0.168793	2.64064	0.322019	1.13022
BC057614	Kif18b	KIF18B	3000004C01Rik	0.000677141	0.170914	2.64097	-0.0412893	0.99129
AK162249	Nuf2	NUF2	2410003C07Rik/AU044112/C85691/Cdca1/NUF2R	0.000679405	0.170511	2.79021	0.040557	1.11917
AK037776	N/A	N/A	N/A	0.00068597	0.171186	2.70716	0.659097	1.14446
BC119055	Rgr	RGR	-	0.000711326	0.176517	2.46972	-0.240711	0.856196
AK141415	N/A	N/A	N/A	0.000729211	0.179944	2.46198	0.0590746	0.760774
BC050753	1700010I14Rik	1700010I14RIK	-	0.000730796	0.179333	2.7073	0.233033	1.06086
AK143577	Ly6c1	LY6C1	AA682074/AA959465/Ly-6C/Ly6c	0.000733513	0.179006	2.47047	0.112574	0.772702
AK165194	Tacc2	TACC2	KIAA4180/mKIAA4180	0.000736003	0.178626	2.43117	0.0386108	0.74072
BC022635	Jph2	JPH2	1110002E14Rik/JP-2/Jp2	0.000742116	0.179126	3.17408	0.514423	1.49132
BC005693	Hmgn3	HMGN3	1110002A15Rik/6330514M13Rik/BB071015/TRIP7	0.000749587	0.179946	2.71353	0.059841	1.21508
AK134267	Ank1	ANK1	Ank-1/nb	0.000756605	0.180649	3.09091	0.440241	1.71019
AK143541	Cacna1s	CACNA1S	AW493108/Cav1.1/Cchl1a3/fmd/mdg/sj	0.000773132	0.183602	2.48454	-0.0837696	1.4163
BC115428	Klhl30	KLHL30	4631423F02Rik/MGC143856	0.00078581	0.185615	2.64791	0.189097	1.01651
AY746974	Pou2f2	POU2F2	MGC124154/MGC124155/MGC124156/Oct-2/Oct2a/Oct2b/Otf-2/Otf2	0.000791243	0.185904	2.46332	-0.259125	0.863163
AK134888	Dleu2	DLEU2	1810047A16Rik/4932411A06Rik/7730401J12Rik/AI197277/AI788824/Alt1/Gm9069/Leu2	0.000798714	0.186667	2.42216	0.211073	0.799227
BC104408	Fitm1	FITM1	1110028A07Rik/AV010547/Cg10671/Fit1/MGC129516/MGC129517	0.000806638	0.187526	2.61083	0.130378	0.941828
AK078711	Pak1	PAK1	AW045634/PAK-1/Paka	0.000826787	0.191204	2.45198	0.276167	0.924267
AK156372	Zbtb7c	ZBTB7C	B230208J24Rik/Zbtb36	0.000831768	0.191354	2.43307	0.450912	1.06743
BC107258	Trim54	TRIM54	4930486E09Rik/4930566I02Rik/MGC130201/MGC130202/MURF/MURF-3/MuRF3/Rnf30	0.000844219	0.193212	2.84503	0.610477	1.29726
BC002311	Fkbp11	FKBP11	1110002O23Rik	0.000858708	0.195515	2.36271	0.16651	0.749633
BC062247	Ms4a6c	MS4A6C	2200009H22Rik/2210417N07Rik	0.000864142	0.195744	2.41575	0.0360657	0.762065
XM_001480842	Gm14010	GM14010	OTTMUSG00000015360	0.000876141	0.197449	2.47334	0.222789	0.810902
BC008168	H2-Ab1	H2-AB1	AI845868/Abeta/H-2Ab/H2-Ab/I-A/I-Abeta/IAb/Ia-2/Ia2/Rmcs1	0.000877499	0.196751	2.37295	-0.0504571	0.710637
AK138608	Myh4	MYH4	AI506973/MHC2B/MyHC-IIb/Myhsf	0.000893573	0.199343	2.50304	0.0192227	1.59243
AK220521	Mypn	MYPN	1110056A04Rik/9830112J03/AI853556/KIAA4170/mKIAA4170	0.000895837	0.198844	2.71548	0.399324	1.2552
BC057070	Slc6a7	SLC6A7	AW455934/MGC61029/MGC67444/PROT	0.000898553	0.19845	2.43932	-0.0680034	0.764678
BC025840	Ttn	TTN	1100001C23Rik/2310036G12Rik/2310057K23Rik/2310074I15Rik/AV006427/D330041I19Rik/D830007G01Rik/L56/mdm/shru	0.000917344	0.201592	3.02748	0.388439	1.7375
AK169566	Rnf157	RNF157	2610036E23Rik/A130073L17Rik/mKIAA1917	0.000918023	0.200743	2.54711	0.515366	1.20467
BC156117	Slc13a5	SLC13A5	NaC2/NaCT/Nact	0.000935003	0.203448	2.3245	0.0105679	0.767118
AK037932	Irf6	IRF6	AI876454/E230028I05Rik/mirf6	0.000936587	0.202794	2.57607	0.151884	1.07684
AK037801	Coro1c	CORO1C	AL022675/AW455561/AW548837/MGC102522	0.000936814	0.201854	2.46202	0.101179	0.807714
AB083210	Zap70	ZAP70	70kDa/AI327364/Srk/TZK/ZAP-70/mrtle/mur	0.000937267	0.200971	2.41809	0.129046	0.816547
AK155717	Itgam	ITGAM	CD11b/CD18/CR3/CR3A/Cd11b/F730045J24Rik/Ly-40/MAC1/Mac-1/Mac-1a	0.00095651	0.204106	2.44043	-0.158112	0.877825
AK021299	Rcn3	RCN3	6030455P07Rik/D530026G20Rik/D7Ertd671e/MGC102610/RLP49	0.000965113	0.204952	2.27442	0.431198	1.33568
AK015749	4930511F01Rik	4930511F01RIK	-	0.000995676	0.210431	2.35965	-0.0270023	0.759297
BC060226	Obscn	OBSCN	BC046431/Gm878/MGC51514/OTTMUSG00000005786/UNC89	0.00100767	0.211952	2.52042	-0.0418365	1.42044
AK040629	Tap1	TAP1	ABC17/APT1/Abcb2/Ham-1/Ham1/MTP1/PSF1/RING4/TAP/Tap-1/Y3	0.00101401	0.212275	2.55345	0.138338	1.0576
BC002012	Plscr2	PLSCR2	-	0.00101515	0.211509	2.36666	0.0355935	0.696671
AK167453	A330049M08Rik	A330049M08RIK	AA545175	0.00101537	0.210563	2.36977	0.12296	0.759325
AK166355	Abca3	ABCA3	1810036E22Rik/ABC-C/Abc3/MGC90532	0.0010165	0.209813	2.52141	0.179772	1.00165
BC036127	Atp1a2	ATP1A2	AW060654/Atpa-3/mKIAA0778	0.00101786	0.209116	2.65697	-0.175755	1.13973
AK012553	Mpped2	MPPED2	239Fb/2700082O15Rik/AV354767/AW060960	0.00102035	0.208657	2.41839	0.046145	0.907476
BC010322	H2-Ab1	H2-AB1	AI845868/Abeta/H-2Ab/H2-Ab/I-A/I-Abeta/IAb/Ia-2/Ia2/Rmcs1	0.00104141	0.211982	2.38169	0.0398735	0.743648
BC062902	Gpc1	GPC1	AI462976	0.00104299	0.21133	2.32356	0.139563	0.852718
BC013807	Cd86	CD86	B7/B7-2/B7.2/B70/CLS1/Cd28l2/ETC-1/Ly-58/Ly58/MB7/MB7-2/TS/A-2	0.00105635	0.213059	2.45681	0.0762922	0.86117
BC132389	Dennd3	DENND3	AI447457/E030003N15Rik	0.00105839	0.2125	2.37483	-0.214748	0.83035
AK164608	Sdad1	SDAD1	4931421J16/AA591032/AW538460	0.00105839	0.2125	2.32481	0.243368	0.81784
AK089682	Dock2	DOCK2	AI662014/AW122239/CED-5/Hch/MBC	0.0010645	0.211802	2.5277	0.191107	1.07678
AK148338	Aprt	APRT	C85684/MGC11749	0.0010971	0.217309	2.43303	0.161284	0.878862
BC156474	Col15a1	COL15A1	-	0.00110661	0.218214	2.51224	0.200082	0.990778
AF223415	Trdn	TRDN	2310045H21Rik/EG432451/TDN	0.00113106	0.222044	2.49409	0.166804	0.949377
X62743	H2-DMb1	H2-DMB1	AI385589/H-2Mb1/H2-Mb1	0.00113106	0.222044	2.35185	0.0951586	0.70022
BC099615	Derl3	DERL3	1810006I20Rik/1810063P04Rik/IZP6/MGC118672/MGC144274/MGC144275/derlin-3	0.00115098	0.223965	2.15872	0.475222	1.08396
BC053013	Chrna4	CHRNA4	Acra-4/Acra4/EBN1/ENFL1	0.00115415	0.223597	2.6615	0.406203	1.12693
BC055882	Nkg7	NKG7	2500004F03Rik	0.00121233	0.233843	2.32596	-0.248155	0.819724
BC011299	Plscr2	PLSCR2	-	0.00121437	0.233217	2.34715	0.157266	0.718765
XM_990619	Gm12964	GM12964	OTTMUSG00000009523	0.00123497	0.236147	2.27434	0.0996356	0.691126
BC003476	Cd74	CD74	CLIP/DHLAG/HLADG/Ia-GAMMA/Ii	0.00123882	0.235862	2.32246	0.0258851	0.700375
S79913	Art2a	ART2A	Ly92a/Rt-6/Rt6/Rt6-1	0.00124403	0.235837	2.31462	0.114549	0.764645
DQ021873	Myh1	MYH1	A530084A17Rik/IId/IId/x/MGC117705/MHC-2X/D/MHC2X/D/MYHC-IIX/MdMs/MyHC-IId/x/MyHC-IIx/d/Myhs-f/Myhs-f2/Myhsf2	0.00125693	0.237265	2.40787	0.145842	1.80385
AK154376	Pkp3	PKP3	2310056L12Rik	0.00128704	0.241915	2.31248	-0.0573134	0.754951
AK138296	N/A	N/A	N/A	0.00133391	0.249661	2.20323	-0.259583	1.22516
BC059027	Mid1	MID1	61B3-R/DXHXS1141/Fxy/MGC60591/Trim18	0.00134749	0.251139	2.306	-0.123919	0.817604
BC048531	Rnd1	RND1	A830014L09Rik/Arhs	0.00134908	0.250378	2.29891	0.02883	0.676949
AK158195	Npr2	NPR2	GC-B/GC-B2/GC-B3/cn/mNPR-B	0.00135315	0.250084	2.25424	0.0439875	0.714095
AK149310	Csnk1g1	CSNK1G1	9130020E21Rik	0.00137737	0.2535	2.39996	0.195024	0.843473
BC008252	Pycard	PYCARD	9130417A21Rik/Asc/CARD5/TMS-1/TNS1/masc	0.00138598	0.254025	2.23364	-0.161045	0.717571
AK046723	N/A	N/A	N/A	0.00139458	0.254545	2.25279	-0.0895902	0.696425
AK139216	Zdhhc20	ZDHHC20	5033406L14Rik/AI448102/B230110O18Rik/HK11	0.00139503	0.25358	2.31679	0.0671309	0.736951
BC115722	Myom2	MYOM2	AW146149/MGC141540/MGC141541	0.00140681	0.254672	2.22524	0.19709	1.39593
BC156105	Asprv1	ASPRV1	2300003P22Rik/AA986851/SASP/SASPase/Taps	0.00141926	0.255878	2.85175	0.490741	1.44068
AK160120	Mid1	MID1	61B3-R/DXHXS1141/Fxy/MGC60591/Trim18	0.00145525	0.261301	2.36321	-0.0429118	0.891284
BC033508	Ccl5	CCL5	MuRantes/RANTES/SISd/Scya5/TCP228	0.00148061	0.264777	2.28943	0.134104	0.687774
BC055353	CU104690.1	CU104690.1	LOC100048884/Mup6	0.00148582	0.264637	2.41014	-0.0513869	0.942868
XM_130232	Neb	NEB	AI595938	0.00148717	0.263815	2.44813	-0.217359	0.982715
AK087448	Ppfia2	PPFIA2	5330438O12/B230207K17Rik/E130120L08Rik/KIAA4112/mKIAA4112	0.00153472	0.27116	2.49866	0.247374	1.01665
BC057864	Cd300lf	CD300LF	CLIM1/CLM-1/CLM1/Digr2/F730004D16Rik/IREM1/IgSF13/LMIR3/Pigr3	0.00154128	0.271235	2.23416	0.0879545	0.679914
BC017602	Rd3	RD3	3322402L07Rik/MGC117971/MGC151312/MGC151314/rd-3/rd3	0.00154196	0.270278	2.21957	0.0619263	0.665154
BC107259	Trim54	TRIM54	4930486E09Rik/4930566I02Rik/MGC130201/MGC130202/MURF/MURF-3/MuRF3/Rnf30	0.00157683	0.275296	2.53259	-0.145686	1.13572
AK014841	4921508A21Rik	4921508A21RIK	-	0.00160241	0.278661	2.21565	0.22164	0.718692
AB092414	Cadm1	CADM1	2900073G06Rik/3100001I08Rik/AI987920/Bl2/Igsf4/Igsf4a/Necl2/RA175/RA175A/RA175B/RA175C/RA175N/ST17/SgIGSF/SynCam/Tslc1	0.00162844	0.282078	2.34236	0.153844	0.846516
AK087285	Mobkl2b	MOBKL2B	8430436F23Rik/A430018A01Rik/MGC28259/Mob3b	0.00163026	0.281289	2.33905	0.333929	0.897674
AK044919	Dido1	DIDO1	6720461J16Rik/C530043I07/D130048F08Rik/DIO-1/Datf1/Dido2/Dido3/mKIAA0333	0.00163116	0.28035	2.26499	-0.145494	0.701501
M87635	Tpm2	TPM2	Tpm-2/Trop-2	0.0016452	0.281667	2.39117	-0.199656	1.28191
BC027531	Cox8b	COX8B	Cox8h/CoxVIII-H/MGC107661	0.00166399	0.283784	2.29267	0.106472	0.712321
BC062143	Serpina12	SERPINA12	4632419J12Rik	0.00166557	0.282962	1.79046	-0.0478896	1.45056
AK048196	Chsy3	CHSY3	4833446K15Rik/AI662215	0.00168187	0.284636	2.33717	0.182746	1.04659
AK077135	Myo18b	MYO18B	4932408L24Rik/4933411E19Rik/Gm448	0.00168844	0.284656	2.46402	0.417339	1.03546
AK082432	N/A	N/A	N/A	0.00173892	0.292053	2.58133	0.197814	1.30303
AK131839	Gm15401	GM15401	ENSMUSG00000072999/OTTMUSG00000021199	0.00177107	0.296326	2.43656	0.395156	1.06009
BC010274	Kcnn4	KCNN4	IK1/IKCA1/KCA4/KCa3.1/SK4/mIKCa1	0.00178624	0.297736	2.19137	-0.118679	0.788838
AK158902	Rps17	RPS17	MGC107578/MGC107579	0.00180662	0.3	2.12374	-0.179569	1.02309
AK041330	Dpp3	DPP3	4930533O14Rik/C86324	0.00181567	0.300375	2.29255	0.278753	0.816853
BC116253	Nlrp12	NLRP12	Nalp12	0.00184239	0.303657	2.28057	0.514892	1.20827
NM_010889	Neb	NEB	AI595938	0.00185257	0.304201	2.22057	-0.267817	0.75579
U07658	N/A	N/A	N/A	0.00185325	0.303185	2.21318	0.102745	0.675612
AK144477	LOC622167	LOC622167	-	0.00187227	0.305166	2.19097	0.176667	0.821618
AK043914	Unc80	UNC80	C030018G13Rik/C230061B10Rik/UNC-80	0.00190238	0.308934	2.16007	0.330219	0.917898
BC051145	Neto1	NETO1	AI851453/Btcl1/C130005O10Rik	0.00191008	0.309048	2.222	-0.149658	1.12186
AK157875	Elmo3	ELMO3	9930107J06/BC058752/Ced12/KIAA0267/MGC67684	0.00193204	0.31146	2.27888	0.306329	0.921475
AK037453	N/A	N/A	N/A	0.00193838	0.311345	2.29351	0.0292058	0.799742
AK009083	Gale	GALE	2310002A12Rik/AI323962	0.00194607	0.311449	2.36217	0.333246	0.894139
XM_620250	Gm13843	GM13843	OTTMUSG00000014722	0.00194788	0.310614	2.41143	0.31186	1.01076
BC023888	Commd8	COMMD8	C77770/D5Buc26e/MGC106259	0.00196803	0.312698	2.26235	0.00615581	0.747521
AK039855	Tns4	TNS4	9930017A07Rik/AA589547/AU016405/Cten	0.00197777	0.313118	2.23594	-0.0141528	0.851844
AK009114	2310003H01Rik	2310003H01RIK	-	0.00199679	0.315	2.09324	-0.269286	0.97041
BC132000	Adrb3	ADRB3	Adrb-3	0.00199724	0.31395	2.15742	0.0467847	0.754442
BC086689	Rgr	RGR	-	0.00199928	0.313156	2.31078	0.127856	0.940778
XM_001480843	A630076J17Rik	A630076J17RIK	-	0.00200743	0.313322	1.8899	-0.0905299	1.46472
AK016786	Fam54a	FAM54A	2610016C23Rik/4933412C16Rik/Dufd1	0.0020321	0.316056	2.48415	0.195818	1.18292
BC001996	H2-DMa	H2-DMA	H-2Ma/H2-Ma	0.00205316	0.318211	2.15372	0.122676	0.640014
BC002010	Cdkn2b	CDKN2B	AV083695/INK4b/MTS2/p15/p15(INK4b)/p15INK4b	0.00205701	0.317692	2.21924	-0.227688	0.825475
BC043925	H2-Aa	H2-AA	Aalpha/H-2Aa/H2Aa/I-Aalpha/IAalpha/Ia-1/Ia1	0.00206538	0.317875	2.17479	-0.0540829	0.642702
AK169490	Akr1b10	AKR1B10	2310005E10Rik	0.00206719	0.317049	2.21798	-0.0333037	0.734151
XM_137040	Gm4794	GM4794	EG215895	0.00206968	0.316332	2.18403	0.229623	0.702729
AK136505	Aldh3b2	ALDH3B2	AI848594/C130048D07Rik	0.00208304	0.317276	2.3452	0.443004	0.956316
AK076029	Nkain1	NKAIN1	2610200G18Rik/2810426C15Rik/MGC144417	0.00211609	0.321203	2.33078	0.375059	1.07471
AB032010	Fxyd6	FXYD6	0610030I18Rik/Php	0.00211813	0.320411	2.38761	-0.0465717	1.08096
BC087901	Iah1	IAH1	1500019E20Rik/4833421E05Rik	0.0021204	0.319659	2.15413	0.0579703	0.739758
BC065805	Acly	ACLY	A730098H14Rik/AW538652	0.00212538	0.31932	2.16591	-0.0220177	0.641338
AF223417	Trdn	TRDN	2310045H21Rik/EG432451/TDN	0.00215186	0.322203	2.41891	0.220914	1.04203
AK144150	Camta1	CAMTA1	1810059M14Rik/2310058O09Rik/AI316882/AW987475/KIAA0833/mKIAA0833	0.00215503	0.321588	2.29138	0.209632	0.923663
BC120720	Bcl2a1c	BCL2A1C	A1-c	0.00216001	0.321246	2.24195	0.147214	0.771426
BC003718	H2-DMb1	H2-DMB1	AI385589/H-2Mb1/H2-Mb1	0.00218265	0.323524	2.13516	0.0690852	0.622632
BC092099	1600014C10Rik	1600014C10RIK	AI428873	0.00220846	0.326254	2.17059	-0.0141022	0.630262
BC037726	N/A	N/A	N/A	0.00223269	0.328733	2.15563	-0.132909	0.704318
BC129890	Tgm3	TGM3	AI893889/MGC150256/MGC150257	0.00224944	0.3301	1.93037	0.32028	1.13945
XM_355614	Gm1045	GM1045	-	0.0022517	0.329338	2.16007	0.19327	0.693763
AK138760	Gtf3c2	GTF3C2	1300004C11Rik/2610510G03Rik/AI225816/AU041069/TFIIIC110/mKIAA0011	0.00225193	0.328284	2.15105	-0.0114316	0.628311
AK007348	Derl3	DERL3	1810006I20Rik/1810063P04Rik/IZP6/MGC118672/MGC144274/MGC144275/derlin-3	0.00225329	0.327401	1.85978	0.170816	1.30271
AK161837	Sqle	SQLE	AI323792	0.00228317	0.330656	2.0828	-0.258649	0.96097
BC156701	Lmod2	LMOD2	C-Lmod	0.00231215	0.333758	2.47155	0.4659	1.23562
AF264026	Barhl1	BARHL1	Dres115/MBH2	0.00232324	0.334267	2.2	0.123252	0.670767
AY303784	H2-Ab1	H2-AB1	AI845868/Abeta/H-2Ab/H2-Ab/I-A/I-Abeta/IAb/Ia-2/Ia2/Rmcs1	0.00234566	0.336396	2.10336	0.17585	0.664978
BC066107	Zfp870	ZFP870	AI173952/MGC86136	0.00236377	0.337896	2.12776	0.0424062	0.607145
BC083068	Rasl11b	RASL11B	1190017B18Rik/MGC103217	0.00242172	0.345065	2.23851	0.0587476	0.859318
X04315	N/A	N/A	N/A	0.00243282	0.345531	2.14587	-0.385053	0.790815
BC008101	Rasl11b	RASL11B	1190017B18Rik/MGC103217	0.00249802	0.353654	2.2049	-0.0704174	0.815215
BC031891	Serpina4-ps1	SERPINA4-PS1	KALps/Klst	0.00252587	0.356454	1.58069	-0.40603	2.33749
AK148878	Parva	PARVA	2010012A22Rik/5430400F08Rik/AI225929/AU042898/Actp/CH-ILKBP/Parvin	0.00253107	0.356051	2.1285	0.197518	0.753273
BC021951	2010003K11Rik	2010003K11RIK	-	0.00254669	0.357111	2.1509	-0.354035	0.843358
AY690602	Arntl	ARNTL	Arnt3/BMAL1b/Bmal1/MOP3/bHLHe5/bmal1b	0.0025519	0.356709	1.87339	-0.290062	1.65125
BC042789	BC049987	BC049987	-	0.00257092	0.358233	2.15176	-0.0954526	0.849631
BC003826	N/A	N/A	N/A	0.00258178	0.358616	2.12608	0.11458	0.656462
AK033541	Ell2	ELL2	-	0.00262525	0.363511	2.04914	0.48128	0.811399
BC099482	Cacng1	CACNG1	MGC117703	0.00266827	0.368312	2.23612	0.044648	1.0658
BC042781	Sqle	SQLE	AI323792	0.00268864	0.369969	1.9977	0.177468	1.15721
AK049009	Xpo6	XPO6	2610005L19Rik/AI854665/AL022631/C230091E20Rik/R75304/Ranbp20/mKIAA0370	0.00270336	0.370839	2.18643	0.219236	0.791627
AK050504	Scfd1	SCFD1	3110021P21Rik/RA410/STXBP1L2	0.00271219	0.370898	2.13102	-0.197669	0.65285
AK028975	Rnf220	RNF220	4732477A13/4931406I20Rik/5730503K05Rik/AV302541	0.00271739	0.370463	2.17896	0.101871	0.720671
AK173129	Shroom4	SHROOM4	D430043L16Rik/Gm724/Shrm4	0.00274456	0.373015	2.174	-9.94206e-05	0.805471
AK153093	Psat1	PSAT1	AL024078/AL024083/AU040266/D8Ertd814e/EPIP/PSA/Psat	0.0027758	0.376104	2.09738	-0.0915057	0.788394
BC028249	Igh	IGH	MGC102661/MGC102662/MGC103226/MGC118125/MGC28019/MGC36307/MGC6486/MGC6522/MGC6529/MGC6628/MGC6740/MGC68276/MGC68378	0.00280591	0.379021	2.1975	0.314971	1.25431
BC013457	Fabp2	FABP2	Fabpi/I-FABP	0.00280999	0.378415	2.08909	-0.0574394	0.643567
BC053420	Ifltd1	IFLTD1	4933403M22Rik/AI482300/Lmna-rs1/Lmna1	0.00282108	0.378754	2.10756	0.431361	1.01708
AK157782	Ttn	TTN	1100001C23Rik/2310036G12Rik/2310057K23Rik/2310074I15Rik/AV006427/D330041I19Rik/D830007G01Rik/L56/mdm/shru	0.00287972	0.385455	2.39797	0.211935	1.25861
AK029284	Wnt10b	WNT10B	Wnt12	0.00289375	0.386163	2.26533	0.354617	0.933024
BC057304	Sh3rf3	SH3RF3	4831416G18Rik/Sh3md4/Sh3rf31	0.00291254	0.3875	2.08372	0.218799	0.755632
BC024426	Fam151a	FAM151A	2010309H15Rik/MGC37700	0.00291798	0.387057	2.11991	-0.127686	0.640279
AK078949	N/A	N/A	N/A	0.00293835	0.388593	2.4721	0.420241	1.30771
BC052730	Ccna2	CCNA2	AA408589/Ccn-1/Ccn1/Ccna/Cyca	0.00296756	0.391284	2.11794	-0.201129	0.716804
AK160434	Gnao1	GNAO1	AW050213/Gnao/alphaO	0.00298431	0.392321	2.20971	0.0616206	1.04648
AK146261	2210023G05Rik	2210023G05RIK	-	0.00300016	0.393234	2.18886	-0.0399667	0.943272
XM_001003349	Gm8620	GM8620	EG667418	0.00300106	0.392189	2.09113	-0.0209887	0.597446
BC145876	Rpl3l	RPL3L	1110057H16Rik	0.00300106	0.392189	2.19341	-0.087268	1.0853
AK078282	Gm3435	GM3435	FLJ11152	0.00303253	0.393971	2.09057	0.0726127	0.662472
AK040640	A530001N23Rik	A530001N23RIK	-	0.00311811	0.4039	1.99775	0.109577	1.24962
AK088874	Stat1	STAT1	2010005J02Rik/AA408197	0.00312445	0.403538	2.07091	-0.0337094	0.610111
BC025940	Ugt3a1	UGT3A1	AI746432	0.00313056	0.403149	2.07272	0.0931726	0.689725
BC092056	Igh	IGH	MGC102661/MGC102662/MGC103226/MGC118125/MGC28019/MGC36307/MGC6486/MGC6522/MGC6529/MGC6628/MGC6740/MGC68276/MGC68378	0.00313124	0.402064	2.01561	0.141427	1.14245
BC011184	Itgb7	ITGB7	Ly69	0.00314392	0.402522	2.05277	-0.169488	0.653082
BC007143	Mpa2l	MPA2L	AI595338/GBP6	0.00315569	0.402861	2.10779	-0.12556	0.6417
AF074973	Oprm1	OPRM1	MOP-R/MOR-1/MOR-1O/Oprm/mor/muOR	0.00317018	0.403545	2.83713	0.661515	1.71237
BC146516	Ear10	EAR10	-	0.00318739	0.404569	2.05262	0.0355529	0.716867
BC049278	Isoc2b	ISOC2B	0610042E07Rik/AI553388/Isoc2	0.00319395	0.404241	2.06184	0.0181345	0.733338
BC099616	Il2rb	IL2RB	CD122/IL-15Rbeta/IL15Rbeta/Il-2/15Rbeta/Il-2Rbeta/MGC118674/p70	0.00322044	0.406429	2.09555	0.0744842	0.637119
NM_001111021	Runx1	RUNX1	AI462102/AML1/Cbfa2/Pebp2a2/Pebpa2b	0.00324263	0.408063	2.049	0.0825561	0.788652
AF317223	Tpm3	TPM3	MGC102590/Tm5NM/Tpm-5/Tpm5/Trop-5/gamma-TM/hTM30nm/hTMnm	0.00325349	0.408267	2.2365	0.0131497	0.971006
AK089917	Ehbp1l1	EHBP1L1	G430002G23Rik	0.00326798	0.408923	2.13063	-0.0996137	0.71039
AK088491	Enpp2	ENPP2	ATX/Npps2/PD-Ialpha/Pdnp2	0.00327432	0.408559	2.03075	0.012701	0.622677
AK135141	Usp13	USP13	2700071E21Rik/AI848077/ISOT3/IsoT-3/MGC107670	0.0032956	0.410056	2.19631	-0.0663858	1.16823
BC090981	Serpina5	SERPINA5	4933415L04/PAI-3/Pci	0.00331937	0.411854	1.95783	-0.536936	1.53262
XM_001480695	Gm4584	GM4584	-	0.00335378	0.414958	2.10954	-0.241022	0.740938
AK036584	Zbtb40	ZBTB40	BC059177/C230087D24/Gm571/MGC62412/mKIAA0478	0.00340042	0.419553	2.149	0.253319	0.839969
BC103605	Hoxb1	HOXB1	Hox-2.9/MGC124123	0.00341695	0.420418	2.61813	0.68485	1.77528
BC128020	Rab37	RAB37	B230331O03Rik/B230354I04Rik/MGC157622	0.00342442	0.420167	2.16339	0.396019	1.21984
BC148652	Irx1	IRX1	-	0.00342895	0.419557	2.02543	0.235121	0.808347
AK161957	Usp15	USP15	4921514G19Rik/AI327321/E430033I05Rik/Gcap18/mKIAA0529	0.00345906	0.422072	2.07847	-0.14943	0.694459
AK086559	Rfx2	RFX2	5430432H19Rik	0.00346404	0.421515	2.03237	-0.331053	0.768721
U35337	H2-DMb2	H2-DMB2	H-2Mb2/H2-Mb2	0.00346562	0.420549	2.04676	-0.058295	0.672231
AK037973	Crot	CROT	1200003H03Rik	0.0035263	0.42674	1.61176	0.0539439	1.35989
AK171356	Irf5	IRF5	AW491843/mirf5	0.00354509	0.427842	2.06038	0.0262799	0.584005
BC133688	Scnn1a	SCNN1A	ENaC/SCNEA/Scnn1/mENaC	0.00355165	0.427466	2.09938	-0.00610256	0.694786
BC108341	N/A	N/A	N/A	0.00356388	0.427772	2.05237	0.0283909	0.599887
AK017227	Car3	CAR3	BB219044/Car-3	0.00356863	0.427182	2.09572	0.338458	0.941593
AK030961	Dera	DERA	2010002D22Rik/2500002K03Rik/DEOC	0.00357746	0.427081	2.10299	0.0592504	0.760762
AK078371	Ugt8a	UGT8A	AI850488/AW455908/Cgt/Ugt8/mCerGT	0.00359535	0.428059	2.96553	0.692238	1.86194
BC139775	Pkp3	PKP3	2310056L12Rik	0.00360282	0.427796	2.05886	-0.141166	0.685649
XM_001478016	Gm3801	GM3801	-	0.00365353	0.432654	2.07611	0.0369764	0.655849
BC034872	Gpr18	GPR18	-	0.00367956	0.434572	2.1045	0.018034	0.710863
BC038875	Kbtbd11	KBTBD11	4930465M17Rik/mKIAA0711	0.00369926	0.435733	2.05409	-0.300158	0.787493
AK161666	Mpped2	MPPED2	239Fb/2700082O15Rik/AV354767/AW060960	0.00369949	0.434601	2.17615	0.149377	0.907296
XM_986499	Gm8327	GM8327	EG666856	0.00376582	0.44122	1.96258	0.221091	0.9134
BC057114	Akap6	AKAP6	AI482140/Akapalpha/Akapbeta/MGC73457/PRKA	0.00379231	0.443148	2.01488	0.2656	1.06187
BC118027	Klhl31	KLHL31	9830147P19Rik/D930047P17Rik/Kbtbd1	0.00381517	0.444644	2.15628	0.300031	1.41843
BC038663	Rbm20	RBM20	1110018J23Rik/2010003H22Rik/AI646761	0.0038154	0.4435	2.08314	0.21353	0.77603
AK138822	Ciita	CIITA	C2ta/MGC130299	0.00381812	0.442651	2.09815	-0.0934458	0.806816
BC004787	Nusap1	NUSAP1	2610201A12Rik/AI481307/ANKT/AW547774/BB165529/BM037/LNP/NuSAP/Q0310/SAPL	0.00385456	0.445707	2.09706	0.0772602	0.835266
BC017648	Rufy3	RUFY3	2810428M05Rik/6330416M07Rik/AW455998/AW538594/D5Bwg0860e/Ripx/Rpipx/mKIAA0871	0.00385977	0.445144	2.09288	-0.20576	0.767152
AK009155	Myo1e	MYO1E	2310020N23Rik/9130023P14Rik/AA407778/myosin-1e/myr 3	0.00388196	0.446536	2.07771	0.185194	0.700743
BC037498	Rpl3l	RPL3L	1110057H16Rik	0.00389441	0.446805	2.23841	0.137486	1.14697
BC016132	Abpa	ABPA	Abp/Sal-1/Tcp	0.00394671	0.451632	2.05609	0.124442	0.614597
AK164910	Copa	COPA	AU040324/xenin	0.00394739	0.450543	2.06251	0.472285	0.882133
BC067208	Stac3	STAC3	9.83e+24	0.00394784	0.449433	2.08205	0.0809456	1.04136
AK087563	Hdac9	HDAC9	AV022454/D030072B18Rik/HD7B/HD9/HDRP/Hdac7b/Mitr/mKIAA0744	0.00395984	0.44964	2.03499	-0.0554907	0.643761
AK131134	Card11	CARD11	0610008L17Rik/2410011D02Rik/BIMP3/CARMA1	0.00399968	0.453	2.0386	-0.0264487	0.715435
AK016475	4931423N10Rik	4931423N10RIK	-	0.00400964	0.452967	1.97592	0.287155	0.837957
AK165151	Eftud2	EFTUD2	116kDa/Snrp116/U5-116kD	0.00404224	0.455485	2.01538	0.165691	0.635327
BC145939	Fhl3	FHL3	-	0.00406149	0.456489	2.07433	0.159118	1.06081
AK158337	Nav2	NAV2	5330421F07Rik/AU067780/BQ960892/HELAD1/POMFIL2/RAINB1/RAINB2/Unc53H2/mKIAA3015	0.0040993	0.459569	2.02218	-0.133012	1.14575
AK171666	Rgs3	RGS3	4930506N09Rik/C2PA-RGS3/C2pa/PDZ-RGS3/RGS3S	0.00415227	0.464329	2.05072	0.00699782	0.621163
Y13832	Meg3	MEG3	2900016C05Rik/3110050O07Rik/6330408G06Rik/AI425946/AW108224/D12Bwg1266e/Gtl2/R74756/R75394	0.0041851	0.466818	2.05829	0.148009	0.667106
BC156281	Myo3b	MYO3B	A430065P19Rik	0.00418668	0.465819	1.97889	0.0620455	0.706511
NM_001100187	677156	677156	Cyp4f37	0.0042263	0.469045	2.05581	0.149245	0.64925
AK045997	Rasl10b	RASL10B	B230331P10Rik/Gm729/VTS58635	0.00422743	0.467995	1.97205	0.249418	0.756268
AK036385	Fbxo40	FBXO40	9830003A13Rik/KIAA1195/MGC130416/MGC130417/mKIAA1195	0.00423717	0.4679	2.11556	0.284346	0.933682
AK083151	Matn2	MATN2	Crtm2/MGC102477/matrilin-2	0.00426954	0.470299	2.55107	0.543169	1.47605
AK028770	Boc	BOC	4732455C11/DKFZp434L072/mFLJ00376	0.00427883	0.470149	1.96208	-0.227876	0.813828
AK017701	Ipo5	IPO5	1110011C18Rik/5730478E03Rik/AA409333/C76941/IMB3/Kpnb3/Ranbp5	0.00428471	0.469628	1.99953	-0.0696418	0.634882
AK019046	Mal	MAL	MPV17/VIP17	0.00429965	0.470099	1.96726	-0.0195638	0.746114
BC027526	Mlf1	MLF1	HLS7	0.00431278	0.47037	2.12062	0.436299	1.05003
AK158842	Vps13c	VPS13C	AI552542/AV026040/C230055H22Rik/W51662/chorein	0.00433429	0.471552	2.06554	0.0143328	0.749285
AK147970	Wdr19	WDR19	C330027H04Rik/D330023L08Rik/PWDMP/mKIAA1638	0.00436689	0.473931	2.04193	-0.0599971	0.726934
AK018918	Slc1a2	SLC1A2	1700091C19Rik/2900019G14Rik/AI159670/Eaat2/GLT-1/GLT1/MGLT1	0.0043721	0.473333	1.97808	-0.110591	0.631107
BC085243	Rpl3l	RPL3L	1110057H16Rik	0.00438387	0.473447	2.09835	-0.027072	1.38884
BC068231	Psd4	PSD4	BC046518/EFA6B	0.00438998	0.472951	2.02113	-0.0887646	0.845996
XM_001480381	Gm4386	GM4386	-	0.00440108	0.472993	2.03046	-0.353612	0.859633
AK136254	Ncapg	NCAPG	5730507H05Rik/Hcapg/MFT.M05.13/MGC169458	0.00441896	0.473762	2.13697	0.352525	0.850966
AK129290	N/A	N/A	N/A	0.00446809	0.477869	2.04571	0.0403717	0.750682
XM_001000758	Flg	FLG	AW107830/fillagrin/ft	0.0044819	0.478188	2.73899	0.924216	2.29708
AK028686	Etfdh	ETFDH	0610010I20Rik/AV001013	0.00450635	0.479639	2.04267	0.114194	0.633176
XM_484361	3425401B19Rik	3425401B19RIK	-	0.00453986	0.482043	2.16647	0.3583	1.37173
BC086628	Foxo6	FOXO6	-	0.00454212	0.481127	1.9724	0.114991	0.670642
AB040433	Tnfrsf19	TNFRSF19	AL023044/AW123854/TAJ/TAJ-ALPHA/TRADE/Troy	0.00454959	0.480766	2.04335	0.0888116	0.623994
AK077086	Gsto2	GSTO2	1700020F09Rik/4930425C18Rik	0.00458129	0.482959	2.04982	0.180635	0.709843
BC039212	Prom2	PROM2	AI507243/MGC31164/Prom-rp	0.00458649	0.482357	2.0531	0.14091	0.762914
AK160816	D11Bwg0517e	D11BWG0517E	Hrnbp3	0.00459079	0.481663	2.00658	-0.230026	0.690554
BC029236	Rhbg	RHBG	-	0.00462023	0.483602	1.97879	-0.0806797	0.667501
BC021774	N/A	N/A	N/A	0.00462634	0.483097	1.95768	0.0540888	0.704104
XM_892623	Pgap1	PGAP1	5033403E17Rik/9030223K07Rik/A530084K22/D230012E17Rik	0.00464377	0.483774	2.05745	-0.418132	0.846729
AK144317	Gm16386	GM16386	EG545191/ENSMUSG00000073442	0.0046766	0.486047	1.97492	0.0117822	0.577363
AK029723	Paqr8	PAQR8	1700019B16Rik/3110001D06Rik	0.00468067	0.485329	2.02028	-0.168601	0.845047
AK045031	Map4k5	MAP4K5	4432415E19Rik/GCKR/KHS/MAPKKKK5	0.00469856	0.486042	1.95461	0.0348058	0.607385
AK080165	Dleu2	DLEU2	1810047A16Rik/4932411A06Rik/7730401J12Rik/AI197277/AI788824/Alt1/Gm9069/Leu2	0.00471418	0.486519	1.95097	0.135592	0.671204
BC053425	Sdf2l1	SDF2L1	-	0.00471916	0.485897	1.97129	0.0723495	0.578467
BC103797	Cnih2	CNIH2	Cnil/MGC118475	0.00472754	0.485628	2.00323	-0.153741	0.643832
AK052724	Copa	COPA	AU040324/xenin	0.00473682	0.485452	1.98189	-0.175865	0.621879
BC060286	Krt13	KRT13	CK13/K13/Krt-1.13/Krt1-13	0.00475086	0.485764	2.67986	0.566092	1.74693
AK003571	Ppfia4	PPFIA4	1110008G13Rik/AI448359/AI852265/C81506	0.00476421	0.486005	1.99862	-0.0601369	0.65045
BC051173	Paqr3	PAQR3	6330415A20Rik/AY424292/RKTG	0.00478957	0.487465	1.97879	0.196876	0.604868
XM_001474587	AI197445	AI197445	-	0.0047941	0.486805	1.99258	-0.00807015	0.578951
NM_008107	Gdf1	GDF1	AI385651/Gdf-1	0.00479432	0.485711	1.97522	-0.00798861	0.668811
BC091771	N/A	N/A	N/A	0.00485069	0.490297	2.0141	-0.0135987	1.01903
AK087631	Irf6	IRF6	AI876454/E230028I05Rik/mirf6	0.00485522	0.489635	1.98176	0.0221869	0.74674
AK144870	2210406O10Rik	2210406O10RIK	-	0.00486564	0.489567	1.93181	-0.260124	0.821746
AK030165	Spag9	SPAG9	3110018C07Rik/4733401I23Rik/4831406C20Rik/AW552012/JLP/JSAP2/JSAP2a/Jip4/Mapk8ip4/syd1	0.00490208	0.492114	2.01168	0.0738171	0.590227
AK135964	Ppfibp2	PPFIBP2	Cclp1/MGC117695	0.00490661	0.491451	2.03992	0.214912	0.799116
DQ646376	Kcnb1	KCNB1	Kcr1-1/Kv2.1/Shab	0.00490661	0.491451	2.07788	0.127951	1.00891
BC148334	Dntt	DNTT	BB160593/Tdt	0.00491454	0.490023	1.95353	0.419093	0.836075
XM_001472374	Mup18	MUP18	Gm12561/Mup16/Mup9/OTTMUSG00000007486	0.00499038	0.496464	2.10852	-0.158012	0.932002
BC099376	Ifnk	IFNK	-	0.0050026	0.496562	2.01977	0.239614	0.854844
AK076785	4930433N12Rik	4930433N12RIK	-	0.00505241	0.500381	2.01401	-0.164687	0.683709
AK038064	Dopey1	DOPEY1	B130005I07Rik/BC035275/C130028L17/D9Ertd809e/KIAA1117/MGC49390	0.00505354	0.499374	1.98639	0.0146194	0.844692
BC023105	BC023105	BC023105	MGC28198	0.00507845	0.500714	1.99261	-0.0391241	0.810319
BC117761	Zdhhc2	ZDHHC2	5730415P04Rik/6430583A19Rik/MGC156396	0.00508569	0.500312	1.93937	0.199866	0.606157
AK045618	Phka2	PHKA2	6330505C01Rik/D330034O08/Phk/k	0.00509814	0.500422	2.00483	-0.229942	0.895222
BC024475	Galnt12	GALNT12	9130206E10/A630062B03Rik	0.00511308	0.500776	1.94269	-0.24817	0.841213
BC141540	Tmc7	TMC7	C230064B05/C630024K23Rik	0.00514138	0.502434	1.93537	-0.230984	0.707805
L27987	N/A	N/A	N/A	0.00520228	0.507263	2.06264	0.246917	0.822033
AK039924	Unc5cl	UNC5CL	2510009H09Rik/BB155270/Zud	0.00522379	0.508238	1.95071	0.143769	0.56226
AK172178	Ints6	INTS6	2900075H24Rik/AI480962/DICE1/Ddx26/HDB/Notch2l	0.00524032	0.508725	1.97824	-0.239545	0.684678
AK049860	2700045P11Rik	2700045P11RIK	-	0.00524937	0.508487	1.93063	0.247148	0.898464
XM_989715	Gm8571	GM8571	EG667315	0.00529646	0.511926	1.91412	-0.0129214	1.06968
AY227026	Nrg2	NRG2	Don1/NTAK	0.0052994	0.511092	1.99248	0.00968393	0.697117
BC057969	Mpa2l	MPA2L	AI595338/GBP6	0.00531774	0.511743	2.01309	-0.0192068	0.649373
BC024358	Tpm2	TPM2	Tpm-2/Trop-2	0.00534898	0.51363	1.9729	0.0673645	0.594489
AK154329	Cd80	CD80	B7-1/B7.1/Cd28l/Ly-53/Ly53/MIC17/TS/A-1	0.00536936	0.514469	1.95193	-0.237598	0.68596
BC009093	Egr2	EGR2	Egr-2/Krox-20/Krox20/NGF1-B/Zfp-25/Zfp-6	0.00539132	0.515455	1.93972	-0.215389	0.799346
AK158131	Ank1	ANK1	Ank-1/nb	0.00539675	0.51486	2.04566	0.0937215	1.3471
BC027353	Trim29	TRIM29	1110047J21Rik/2810431N19Rik/4732461M22Rik/AI119726	0.00539675	0.51486	1.9866	-0.115401	0.704625
AK048455	2013-09-05	39330	2810035H17Rik/C920001C06Rik/KIAA0128/Sep6/mKIAA0128	0.00541283	0.514172	2.02062	0.36268	0.771297
AK044485	N/A	N/A	N/A	0.00546671	0.518176	1.9204	0.0488036	0.60876
BC027495	Cd52	CD52	AI463198/B7/B7-Ag/CAMPATH-1/CLS1/MB7	0.00549003	0.519272	2.0075	0.0898515	0.658839
AK155955	Snx18	SNX18	Snag1	0.00549229	0.518376	1.91727	0.270111	0.705123
AK163446	Pik3c2a	PIK3C2A	Cpk-m	0.00554527	0.52226	1.80946	0.255505	1.09441
AK078271	Crnkl1	CRNKL1	1200013P10Rik/5730590A01Rik/C80326/crn	0.00561002	0.527234	2.00707	0.375772	0.9314
AK054119	Rictor	RICTOR	4921505C17Rik/6030405M08Rik/AVO3/AW492497/D530039E11Rik	0.00561409	0.526497	1.86866	0.196651	1.02595
AK039028	Tm7sf2	TM7SF2	3110041O18Rik/ANG1	0.00561635	0.525593	1.95879	0.0325783	0.616661
BC027528	Cd3g	CD3G	Ctg-3/Ctg3/T3g	0.00561726	0.524567	1.94283	-0.205514	0.584026
AK052176	Efr3a	EFR3A	A130089M23Rik/BB071175/C76891/C920006C10Rik/D030063F01Rik/KIAA0143/mKIAA0143	0.00562518	0.524198	1.96756	0.0437221	0.700194
XM_913547	Gm7221	GM7221	EG637776	0.00564986	0.525389	1.91096	0.110992	0.616348
BC099411	Fmr1nb	FMR1NB	3830422N12Rik/MGC117577/NY-SAR-35/NYSAR35	0.00565348	0.524622	1.86682	0.061391	0.744302
BC104333	Serpinb1a	SERPINB1A	1190005M04Rik/AI325983/EI/EIA/ELANH2/LEI/M/NEI/MGC129309/MNEI/PI2	0.00566073	0.524193	1.98797	0.142157	1.00122
AK132190	3425401B19Rik	3425401B19RIK	-	0.00566209	0.523222	2.09109	0.491397	1.43094
AK082121	Thra	THRA	6430529J03Rik/AW259572/Erba/Nr1a1/Rvr/T3R[a]/T3Ralpha/Thra1/Thra2	0.00572276	0.527724	2.00087	0.0453773	0.894298
AY445512	Crhr2	CRHR2	CRF-R2/CRFR2alpha/CRFR2beta/Crfr2	0.00575808	0.529875	2.04801	0.237827	0.767005
XM_001473735	Gm2478	GM2478	-	0.00578117	0.530894	1.85076	-0.00509691	0.867542
AK037001	Tnpo1	TNPO1	AU021749/D13Ertd688e/IPO2/Kpnb2/MIP/MIP1/TRN	0.00584252	0.535415	1.89866	0.320055	0.912841
XM_885170	Gpr52	GPR52	EG620246	0.00587625	0.537391	2.03244	0.462714	0.937616
AK043584	Syn2	SYN2	2900074L19Rik/AI836018/AI841723	0.00589052	0.537583	1.95672	0.0544947	0.582135
AK145779	Kif20b	KIF20B	B130024C23/C330014J10Rik/Mphosph1	0.00589595	0.536969	1.96687	-0.0219327	0.734761
AK042758	Ttyh1	TTYH1	4930459B04Rik/6330408P11Rik/tty	0.00591021	0.537161	1.92565	-0.0702185	0.766884
AK166493	Notch4	NOTCH4	Int-3/Int3	0.00593761	0.538542	1.99895	0.0485631	0.731641
BC115466	Derl3	DERL3	1810006I20Rik/1810063P04Rik/IZP6/MGC118672/MGC144274/MGC144275/derlin-3	0.00593851	0.53752	1.56015	0.160098	1.37951
AK080782	Clasp1	CLASP1	1700030C23Rik/5730583A19Rik/B130045P17Rik/KIAA0622/mKIAA0622	0.00594553	0.537055	1.93493	-0.222618	0.612433
X83377	Fst	FST	AL033346	0.00595255	0.536592	1.8164	0.198549	0.782451
BC048791	Wisp1	WISP1	AW146261/Elm1	0.00599262	0.539104	1.99888	0.229476	0.706547
XM_485313	Gm5549	GM5549	EG433653	0.00601345	0.539878	2.04619	-0.00374627	0.826184
AK138090	Rhoh	RHOH	5830400A04Rik/AU019774/Arhh	0.0060216	0.539513	1.9449	-0.104423	0.56578
AB012601	Arntl	ARNTL	Arnt3/BMAL1b/Bmal1/MOP3/bHLHe5/bmal1b	0.00606665	0.542449	1.69048	-0.278201	1.42384
AK135249	9030624J02Rik	9030624J02RIK	2610029J22Rik	0.00606756	0.541434	1.97013	0.210077	0.670807
BC037487	Msl3l2	MSL3L2	1700060H10Rik	0.00606756	0.541434	2.02854	0.200155	0.737938
BC003215	Cdc20	CDC20	2310042N09Rik/C87100/p55CDC	0.00611419	0.5434	2.0866	0.240848	1.14229
BC156087	Gabbr2	GABBR2	GABABR2/Gb2/Gm425/Gpr51	0.00612053	0.542871	1.93188	0.100444	0.547792
AF191212	Nr4a3	NR4A3	AI573420/CHN/CSMF/MINOR/NOR-1/Nor1/TEC	0.00613751	0.543287	1.94082	-0.0424894	0.553986
BC095946	Fam26f	FAM26F	A630077B13Rik	0.00614408	0.54278	1.87919	0.205415	0.662689
BC024376	Cd7	CD7	-	0.00617283	0.544232	1.98092	0.25944	0.79999
BC085322	Zfp78	ZFP78	A330079D15/KRAB12/MGC102644/Zfp77	0.0061812	0.543884	1.91918	-0.245092	0.587608
AK149394	N/A	N/A	N/A	0.00619547	0.544056	1.90506	-0.0298445	0.580823
BC024150	Dmpk	DMPK	DM/Dm15	0.00621267	0.544484	1.94576	-0.0377444	0.564561
AK216617	Sema4c	SEMA4C	AI426163/Semacl1/Semaf/Semai/mKIAA1739	0.00621516	0.543624	1.97991	0.222436	0.692007
AK207899	N/A	N/A	N/A	0.00622626	0.543518	1.91531	0.238898	0.618305
BC060187	Wnk2	WNK2	1810073P09Rik/AW122246/ESTM15/X83337/mKIAA1760	0.0062335	0.543077	1.94001	0.0375403	1.16809
AK155256	Rbl2	RBL2	Rb2/p130	0.0062412	0.542677	1.98601	0.0640291	0.696691
NM_001109985	Nos1ap	NOS1AP	6330408P19Rik/Capon	0.00625795	0.543065	1.89696	0.0695708	1.04601
XM_001478157	S100a2	S100A2	CaN19/EG628324/S100L	0.0062695	0.543	1.85396	0.216775	0.841161
BC146315	Ephb2	EPHB2	Cek5/Drt/ETECK/Erk/Hek5/Nuk/Prkm5/Qek5/Sek3/Tyro5	0.00627018	0.541996	1.97131	0.0763328	0.703518
AK047841	Mbtps2	MBTPS2	9630032G22Rik/AI662535/MGC25655	0.00627267	0.541152	1.90321	0.132186	0.671765
BC023001	Rgs2	RGS2	GOS8	0.00637477	0.548889	1.97183	0.18101	0.633802
BC061146	Gzma	GZMA	AW494114/Ctla-3/Ctla3/Hf/SE1/TSP-1/TSP1	0.00637952	0.54823	1.95405	0.228705	0.831359
BC029024	Fhl1	FHL1	KyoT	0.00638292	0.547456	1.98619	0.184148	0.783517
AK039374	Nav2	NAV2	5330421F07Rik/AU067780/BQ960892/HELAD1/POMFIL2/RAINB1/RAINB2/Unc53H2/mKIAA3015	0.00639311	0.547267	1.8101	0.020958	1.19417
AK131606	Krtdap	KRTDAP	Kdap/sk221	0.0064239	0.548839	2.2634	0.3662	1.2394
AK051473	Zfp605	ZFP605	A830023I12Rik/MGC7438	0.00643522	0.548745	1.88698	0.053697	0.600653
AK081753	Dmkn	DMKN	1110014F24Rik/AW561900/C130074A08/SK30/SK89/cI-36	0.00644993	0.54894	2.69207	0.620842	1.71603
AK084861	Fam174a	FAM174A	2310044D20Rik/Naa6/Tmem157	0.00645378	0.548211	1.96297	0.251407	0.649625
XM_001472822	Gm9452	GM9452	-	0.00648797	0.550058	1.93353	0.332466	0.801734
BC058401	Rxrg	RXRG	Nr2b3	0.00649317	0.549444	1.96788	0.057422	0.608326
BC011336	Gbp2	GBP2	-	0.00652623	0.551185	1.96762	-0.0493956	0.686038
BC067039	Adcyap1r1	ADCYAP1R1	2900024I10Rik/AI846590/PAC1/PAC1R/PACAP1-R	0.00655294	0.552385	1.71024	0.0372897	1.06692
BC132600	Il1f5	IL1F5	AI413231/Fil1delta/Il-1h3/Il1hy1	0.0065663	0.552457	2.00288	0.0648488	0.846448
XM_001474529	Gm2626	GM2626	-	0.00659347	0.553688	1.99412	0.231028	0.730797
BC117955	E130304F04Rik	E130304F04RIK	MGC117954/Nim1	0.00663761	0.556338	1.82039	0.283871	0.731006
AK007038	1700092C10Rik	1700092C10RIK	-	0.00665097	0.556401	1.94232	0.152344	0.818429
AB084383	Zap70	ZAP70	70kDa/AI327364/Srk/TZK/ZAP-70/mrtle/mur	0.00665957	0.556068	1.88655	0.152663	0.562909
XM_356827	C7	C7	Gm1238	0.00667995	0.556717	1.86783	-0.0127203	0.615677
AK040202	N/A	N/A	N/A	0.00669014	0.556516	1.9022	0.0674314	0.614008
AK052264	Trak1	TRAK1	2310001H13Rik/AI413908/AI467545/hyrt/mKIAA1042	0.00674538	0.560056	1.98194	0.06514	0.847779
AK172425	Uso1	USO1	115kDa/TAP/Vdp	0.00676213	0.560394	1.94313	0.0341724	0.605444
BC148457	Trim55	TRIM55	D830041C10Rik/Murf2/Rnf29	0.00676507	0.559588	1.92314	-0.0411276	0.59341
BC117066	Fpr2	FPR2	E330010I07Rik/Fpr-rs2/MGC151443	0.00677979	0.559757	1.94859	0.139829	0.627628
BC021404	Ttll3	TTLL3	4833441J24Rik/AI450050	0.0067825	0.558937	1.89323	0.0555792	0.523495
AK029166	Txndc11	TXNDC11	2810408E11Rik/AI427833/EFP1/Txdc11	0.00681895	0.560894	1.71679	-0.0824715	1.0472
BC023245	Rassf4	RASSF4	3830411C14Rik/AD037/AI586137	0.00682892	0.560669	1.95816	0.365319	0.806177
BC013622	Vldlr	VLDLR	AA408956/AI451093/AW047288	0.00684657	0.561076	1.98068	0.123395	1.04443
BC026950	Kynu	KYNU	4432411A05Rik	0.00687306	0.562204	1.85223	0.0405096	0.74531
BC051196	Retn	RETN	ADSF/Fizz3/Rstn/Xcp4	0.00690181	0.563512	1.88294	0.227164	0.686997
XM_127466	3110006E14Rik	3110006E14RIK	-	0.00693622	0.565277	1.99095	-0.0710638	0.78845
XM_001479446	N/A	N/A	N/A	0.00695366	0.565654	1.91104	-0.0944993	0.751761
BC019477	Slamf9	SLAMF9	2310026I04Rik/AI462096/CD2F-10/CD84-H1/Cd2f10/SF2001	0.00696385	0.565441	1.93213	-0.32936	0.701216
AK030192	Mthfr	MTHFR	AI323986	0.00697177	0.565046	1.93478	-0.11691	0.996373
AK165650	Lilrb3	LILRB3	Gp91/Pirb	0.00697947	0.564634	1.86325	0.299281	0.704772
AK013276	Susd3	SUSD3	1700017I11Rik/2810440J20Rik	0.00698739	0.564241	2.00691	0.288558	0.81846
BC117860	Hk3	HK3	MGC143940	0.00702135	0.565949	1.93542	0.0289404	0.596578
AK135840	Prdm6	PRDM6	Gm92/PRISM	0.0070304	0.565647	1.87012	0.176621	0.641094
AK044381	Wnk2	WNK2	1810073P09Rik/AW122246/ESTM15/X83337/mKIAA1760	0.00705893	0.566909	2.51534	0.641707	1.64903
AK011682	2610035D17Rik	2610035D17RIK	-	0.00706663	0.566497	1.92212	0.274997	0.63714
BC014294	Cd6	CD6	-	0.00707795	0.566377	2.05677	0.231399	1.11608
BC099490	Tmem171	TMEM171	Gm905/MGC117733	0.00714722	0.570886	1.95083	0.233672	0.666248
BC005425	Aurka	AURKA	AIRK1/AU019385/AW539821/Ark1/Aurora-A/Ayk1/IAK/Stk6	0.00717982	0.572455	1.91773	0.0702378	0.532601
AK167690	Ap1s2	AP1S2	1500012A13Rik/AI853648/EST1	0.0072242	0.574955	1.91803	0.0184745	0.546679
AK169076	Rsu1	RSU1	rsp-1	0.00724004	0.57518	1.9182	0.074757	0.699999
AK040679	Angptl3	ANGPTL3	hypl	0.00726902	0.576445	1.87323	0.0183967	0.954048
AK138497	Exd2	EXD2	4930539P14Rik/C85658/Exdl2	0.00732721	0.580018	1.90742	-0.157878	0.573461
XM_001473864	Gm2484	GM2484	-	0.00736909	0.58229	1.88096	0.267412	0.915705
XM_001474082	Gm2596	GM2596	-	0.00738992	0.582893	1.85387	0.383698	0.668105
BC096577	Ccdc122	CCDC122	4933415L06Rik/MGC106895	0.00741754	0.584029	1.81453	-0.169836	0.790848
AK164928	Etnk1	ETNK1	1110061E11Rik/4930555L11Rik/AI195356/AI841245/C80956/D6Ertd3e/EKI1	0.0074241	0.583505	1.89848	-0.104977	0.802555
AK163000	Kcnj15	KCNJ15	4930414N08Rik/AI182284/AI267127/IRKK/Kir4.2	0.00742456	0.582504	1.77001	-0.201289	0.939171
XM_890411	N/A	N/A	N/A	0.00744855	0.583351	1.71471	-0.36413	1.38571
BC029620	H2-Aa	H2-AA	Aalpha/H-2Aa/H2Aa/I-Aalpha/IAalpha/Ia-1/Ia1	0.00746847	0.583876	1.9075	0.00165685	0.629234
U50414	Pik3r1	PIK3R1	AA414921/C530050K14/PI3K/p50alpha/p55alpha/p85alpha	0.00747368	0.583251	1.87875	-0.0494955	0.593658
BC057998	H2-Ab1	H2-AB1	AI845868/Abeta/H-2Ab/H2-Ab/I-A/I-Abeta/IAb/Ia-2/Ia2/Rmcs1	0.00751172	0.585185	1.86456	-0.0446961	0.557406
BC055373	Cdsn	CDSN	AI747712	0.0075133	0.584278	2.24719	0.437622	1.26975
BC132310	Mup5	MUP5	Mup18	0.00751647	0.583497	1.88041	0.302657	0.747739
AK142545	Slc4a9	SLC4A9	AE4/D630003B07/D630024F24Rik	0.00753752	0.584105	1.92132	0.124112	0.642517
AK080925	Uhrf2	UHRF2	2310065A22Rik/AI426270/AW214556/D130071B19Rik/Nirf	0.00754205	0.583433	1.93439	0.31013	0.670675
BC062134	Serpinb12	SERPINB12	2300003F07Rik/4833409F13Rik	0.00754952	0.58299	1.86147	-0.0337471	0.689381
AK158722	Dnmt3a	DNMT3A	AU015806/W91664	0.00760363	0.586143	1.92958	0.166882	0.739057
AK049459	Fkbp15	FKBP15	BB131447/C430014M02Rik/FKBO133/FKBP133/KIAA0674/MGC169330/mKIAA0674	0.00761586	0.586063	1.92852	0.248879	0.63646
BC131657	Recql4	RECQL4	-	0.00764506	0.587287	1.89837	0.0216502	0.627505
AK161354	1700095A21Rik	1700095A21RIK	-	0.00764665	0.586389	1.83509	0.194727	0.59625
AK122283	Nedd4l	NEDD4L	1300012C07Rik/Nedd4-2/Nedd4b	0.00765661	0.586135	1.94059	0.228289	0.6495
XM_900988	Gm5593	GM5593	EG434175	0.00767608	0.586609	1.98128	0.00358407	0.887562
AK044221	Tifa	TIFA	T2bp	0.00769962	0.587392	1.89864	0.102225	0.567282
BC106107	H2-Ea	H2-EA	AI323765/E-alpha-f/H-2Ea/I-Ealpha/Ia-3/Ia3/MGC117888	0.00772226	0.588104	1.87278	0.0380452	0.51272
XM_994881	Gm8286	GM8286	EG666784	0.00773132	0.58778	1.89371	-0.266869	0.620115
XM_001477964	2810410L24Rik	2810410L24RIK	-	0.0077406	0.587474	1.89459	-0.0186599	0.587304
DQ284430	1700003O11Rik	1700003O11RIK	-	0.00775124	0.587273	1.91292	-0.031767	0.689702
AK147369	Atp2b2	ATP2B2	D6Abb2e/PMCA2/dfw/jog/wms/wri	0.00776528	0.587329	1.91727	0.147263	1.0539
BC015297	Palm	PALM	-	0.00776595	0.586376	1.84995	-0.257914	0.722486
BC127147	Phxr4	PHXR4	MGC130239/MGC130240/Sp5	0.00777592	0.586126	1.90393	0.0898206	0.61821
NM_001099633	Dnahc9	DNAHC9	9030022M04/A230091C01/C230051G16/D11Ertd686e/DNAH9/KIAA0357/mKIAA0357	0.00778271	0.585639	1.83277	-0.00443562	0.675708
XM_205469	Dmrtb1	DMRTB1	Dmrt6/Prp13	0.00778678	0.584949	1.85164	0.122207	0.542986
AK084541	Synpo2l	SYNPO2L	1110054M18Rik	0.00779403	0.584499	1.97051	0.314776	0.887229
AK162447	Ccnf	CCNF	CycF	0.00779539	0.58361	1.8569	0.0910078	0.568519
M16678	N/A	N/A	N/A	0.00780738	0.583519	1.77972	0.227072	0.821297
BC058711	Slc1a3	SLC1A3	AI504299/B430115D02Rik/Eaat1/GLAST/GLAST-1/GLU-T/GluT-1/Gmt1/MGluT1	0.00782097	0.583547	1.88433	-0.280772	0.705854
AK048840	Megf11	MEGF11	2410080H04Rik/D130061K05	0.00782142	0.582597	1.84958	-0.00109212	0.608885
BC031703	Igh	IGH	MGC102661/MGC102662/MGC103226/MGC118125/MGC28019/MGC36307/MGC6486/MGC6522/MGC6529/MGC6628/MGC6740/MGC68276/MGC68378	0.00782595	0.581953	1.83197	0.117546	0.640118
AK158034	5830416P10Rik	5830416P10RIK	4833407H14Rik/5430437C04Rik	0.00782776	0.581109	1.88783	0.112591	0.542472
AK146754	Prmt2	PRMT2	AI504737/Hrmt1l1/MGC148245/MGC148246	0.00783523	0.580688	1.84145	-0.0932466	0.656125
BC121789	Myh7	MYH7	Myhc-b/Myhcb	0.0078513	0.580905	2.12112	0.436836	1.67547
AK089118	E530001K10Rik	E530001K10RIK	-	0.00789817	0.583395	1.84229	0.112868	0.620594
XM_001479111	Klhl24	KLHL24	1110046J11Rik/4930429H24Rik/6530402O20Rik/C85082	0.00794933	0.586194	1.6412	-0.0202256	1.19126
AK017586	5730420D15Rik	5730420D15RIK	-	0.00796971	0.586717	1.86302	-0.294463	0.666657
BC080700	E130306D19Rik	E130306D19RIK	-	0.00799642	0.587704	2.09791	0.318052	1.0883
M55544	Gbp1	GBP1	5830475C06/Gbp-1/MGC124334/Mag-1/Mpa-1/Mpa1	0.00799665	0.586744	1.84214	-0.0170392	0.653337
AK010725	2410076I21Rik	2410076I21RIK	4930527A11Rik	0.00800299	0.586235	1.65913	0.0521672	1.00614
BC039971	Cd300e	CD300E	BC034097/CLM2/Cd300le/MGC31495/MGC49720/TREM5	0.00801363	0.586043	1.87932	-0.23719	0.619063
BC117498	Ppm1j	PPM1J	2310008J22Rik/MGC144853/PP2Czeta/Ppp2cz	0.00801499	0.585174	1.8811	-0.166882	0.599521
AK035652	Dusp16	DUSP16	3830417M17Rik/AW558566/D6Ertd213e/MKP-7/MKP7/Mkpm	0.00807091	0.588284	1.88879	0.0983826	0.626714
BC062138	Actc1	ACTC1	Actc-1	0.00809717	0.589226	2.04568	0.316285	1.11858
AK036693	Tmem194b	TMEM194B	5330401P04Rik/9830163O08	0.00811483	0.589539	1.91872	-0.064904	0.618154
AK079003	Gm6792	GM6792	EG627821	0.00813973	0.590378	1.93663	0.172923	0.703501
EF158039	Nlrp1b	NLRP1B	ENSMUSG00000070390/Nalp1b/OTTMUSG00000006087/OTTMUSG00000006089	0.00822848	0.595836	1.86677	-0.113173	0.591527
X01133	N/A	N/A	N/A	0.00824047	0.595728	1.93128	0.128871	0.691018
AK029328	Myh8	MYH8	4832426G23Rik/AI327267/KIAA4211/MyHC-pn/Myhs-p/Myhsp/mKIAA4211	0.00824047	0.595728	1.85138	0.061095	0.508928
AK048603	Dusp27	DUSP27	C130085G02Rik/Gm209	0.00825089	0.594535	1.86092	0.0628534	1.08914
AK160463	4833442J19Rik	4833442J19RIK	AI256744	0.00829617	0.596824	1.73312	0.014331	0.864808
BC018263	BC089597	BC089597	CRAD-L/MGC107618	0.00833715	0.598797	1.84578	0.145346	0.52605
AK157941	Ube1l	UBE1L	1300004C08Rik/Uba7	0.00834326	0.598263	1.95918	0.248796	0.747232
AK129480	Nav2	NAV2	5330421F07Rik/AU067780/BQ960892/HELAD1/POMFIL2/RAINB1/RAINB2/Unc53H2/mKIAA3015	0.00835186	0.597909	1.982	-0.262485	1.1209
BC026869	Il2rb	IL2RB	CD122/IL-15Rbeta/IL15Rbeta/Il-2/15Rbeta/Il-2Rbeta/MGC118674/p70	0.00837857	0.598851	1.89721	-0.0402869	0.567716
BC025607	S100a14	S100A14	1110013O05Rik/S100a15	0.00838039	0.598013	1.7373	0.245328	0.828946
BC148388	Fsd2	FSD2	9830160G03Rik/Spryd1	0.00838672	0.5975	1.9426	0.229777	1.07847
AK043286	C030005K06Rik	C030005K06RIK	-	0.00838808	0.596634	1.79098	0.238784	0.760296
AK031171	Msn	MSN	C78546	0.00839057	0.595852	1.89618	0.109548	0.742491
BC092229	Casq2	CASQ2	AA033488/AW146219/ESTM52/MGC115896	0.00841208	0.596421	2.03208	0.257198	0.92383
AK173257	Sbf2	SBF2	4833411B01Rik/AA414977/AI317167/B430219L04Rik/Mtmr13/mMTMH1	0.00843653	0.597195	1.75409	0.236154	0.86132
AK002733	0610031O16Rik	0610031O16RIK	-	0.00851894	0.602064	1.83161	0.0531053	0.562877
U17288	Tcfap2a	TCFAP2A	AP-2/Ap2/Ap2tf	0.00855063	0.603339	1.77115	-0.0976435	0.832652
BC005655	Dcpp1	DCPP1	BC005655/C86550/Dcpp/Dcpp-1/MGC102440/MGC11676/p20	0.0085615	0.603142	1.85486	-0.0366194	0.497487
AK017779	N/A	N/A	N/A	0.00859569	0.604586	1.92563	0.152604	0.660257
XM_001480848	Gm10847	GM10847	ENSMUSG00000075519	0.0086224	0.605501	1.867	-0.124918	0.547385
BC064058	Cd28	CD28	-	0.00862557	0.604762	1.84805	0.127234	0.536549
BC006948	Lcp2	LCP2	AI323664/BB161688/SLP-76/SLP76/twm	0.00862964	0.604089	1.90747	0.0055457	0.707476
AK033180	9930035N15Rik	9930035N15RIK	-	0.00864459	0.604177	1.84875	-0.295838	0.601676
AF203899	Neb	NEB	AI595938	0.00865025	0.603618	1.88677	-0.186599	0.643311
BC080666	Cilp	CILP	9830114D16/C130036G17Rik	0.00865794	0.603202	1.90832	0.220965	0.628039
XM_001004395	Gm9052	GM9052	EG668222	0.00866156	0.602504	1.84394	0.0390198	0.548622
BC002288	N/A	N/A	N/A	0.00868285	0.603035	1.91114	0.238997	0.613366
AK035336	Dock8	DOCK8	1200017A24Rik/5830472H07Rik/A130095G14Rik/AI461977	0.00873016	0.605369	1.87659	-0.0182032	0.560421
BC064711	Klra2	KLRA2	Klra30/Ly49b	0.00882117	0.610721	1.88232	-0.0963626	0.549612
BC100409	Ppp3r2	PPP3R2	-	0.00882298	0.60989	1.85671	-0.153463	0.531923
AK138576	Astn1	ASTN1	Astn/GC14/mKIAA0289	0.00884019	0.610125	1.73425	0.294127	0.726104
AK077603	Mef2c	MEF2C	5430401D19Rik/9930028G15Rik/AV011172/Mef2	0.00884042	0.609189	1.94515	0.273501	0.852254
BC064724	Dmkn	DMKN	1110014F24Rik/AW561900/C130074A08/SK30/SK89/cI-36	0.00886373	0.609844	2.52983	0.684579	1.76237
BC066140	Palb2	PALB2	4732427B05/BC066140	0.00886985	0.609316	1.8552	-0.110577	0.545166
BC052888	C87414	C87414	MGC103218/MGC60750/MGC91124	0.00889045	0.609783	1.90142	0.684825	1.49772
AB041554	Spag4	SPAG4	1700041K21Rik/KIAA4118/MGC130280/MNCb-0953/mKIAA4118	0.0089029	0.60969	1.7927	-0.154674	0.783336
AK138265	Myo1b	MYO1B	AA406997/myosin-1b	0.00891897	0.609845	1.84711	-0.220954	0.642641
XM_146812	Hephl1	HEPHL1	Gm509	0.0089192	0.608918	1.88172	0.178574	0.549402
BC038020	Fam111a	FAM111A	4632417K18Rik/AW413625	0.00895022	0.610093	1.83755	-0.179155	0.766755
AK164256	2810410L24Rik	2810410L24RIK	-	0.0089647	0.610139	1.86995	-0.032717	0.559836
XM_001474795	3021401N23Rik	3021401N23RIK	-	0.00901564	0.612662	1.74828	0.0752264	0.935546
BC027429	Gpr35	GPR35	KPG_007	0.00902855	0.612596	1.83408	0.111602	0.841286
AK050183	Adra1a	ADRA1A	Adra1c/MGC130524/[a]1a	0.00905843	0.613681	1.78622	-0.120643	0.873261
XM_622784	Olfr1358	OLFR1358	MOR267-9	0.00906953	0.613492	1.8506	0.275536	0.924375
AK052779	Slc16a4	SLC16A4	AW146050/MGC37305	0.00908786	0.613792	1.7722	0.209373	0.776387
AK172167	Ankrd9	ANKRD9	2500003O20Rik	0.00910281	0.613863	1.36523	-0.0414679	1.4208
AK163410	Hmmr	HMMR	AA386826/CD168/Rhamm	0.00910371	0.612988	1.91464	0.130138	0.882366
BC049185	Itgb6	ITGB6	2210409C20Rik/4831415H04Rik	0.00912137	0.613242	2.266	0.556177	1.43172
AK050566	Nr1h4	NR1H4	AI957360/Fxr/HRR1/RIP14/Rxrip14	0.00914763	0.614073	1.87799	0.224414	0.657848
AK039992	Rnd1	RND1	A830014L09Rik/Arhs	0.00918861	0.615888	1.80488	0.0541983	0.627962
BC042579	Fxyd6	FXYD6	0610030I18Rik/Php	0.00921238	0.616545	1.96348	0.299466	1.13565
S75451	N/A	N/A	N/A	0.00922868	0.616702	1.82783	-0.138325	0.579657
XM_902233	A930009A15Rik	A930009A15RIK	-	0.00923026	0.615876	1.84366	0.0119925	0.578742
AK049796	N/A	N/A	N/A	0.00929592	0.619321	1.84512	-0.199928	0.825765
AK083054	Tle1	TLE1	C230057C06Rik/Grg1	0.00929614	0.618404	1.87194	-0.0257124	0.583436
BC145926	Cd3e	CD3E	AI504783/CD3/CD3epsilon/T3e	0.00932173	0.619173	1.83259	-0.0780499	0.535736
BC096546	St8sia2	ST8SIA2	AI323367/ST8SiaII/STX/Siat8b	0.00932331	0.618348	2.29388	0.731614	1.64516
BC052865	Cd96	CD96	1700109I12Rik/Tactile	0.00933554	0.618231	1.85936	-0.0782046	0.605576
AK079916	Fst	FST	AL033346	0.00934369	0.617844	1.79748	0.099549	0.753899
XM_001480364	Trib2	TRIB2	AW319517/TRB-2/TRB2	0.00936112	0.618072	1.84799	-0.021045	0.486588
XM_001481084	LOC100043820	LOC100043820	-	0.00938331	0.618612	1.83897	0.0217634	0.531394
BC096411	N/A	N/A	N/A	0.00941364	0.619687	1.85444	0.110319	0.619717
BC116252	Nlrp12	NLRP12	Nalp12	0.00942111	0.619256	1.89335	0.412744	1.08628
BC026819	Sytl4	SYTL4	Gph/Slp4	0.00948043	0.622229	1.89926	0.197008	0.738653
AK163880	Fam65b	FAM65B	1700108N18Rik/6330500D04Rik/AI225904/E430013J17Rik	0.00950488	0.622908	1.84512	-0.168813	0.560736
BC119450	Igl-V1	IGL-V1	1810027O01Rik/IgL	0.0095334	0.623852	1.75042	0.190084	0.778825
BC053039	Mtap6	MTAP6	2810411E12Rik/STOP	0.00954608	0.623757	2.20654	0.496331	1.38499
BC115655	2310042E22Rik	2310042E22RIK	MGC144564/MGC144565	0.00955627	0.623501	1.95711	0.292898	1.06093
AK134904	Pi4ka	PI4KA	Pik4ca	0.009578	0.623997	1.88719	0.0647473	0.621925
AK146851	Cpt1b	CPT1B	Cpt1/M-CPTI	0.00958185	0.623328	1.86329	0.0199045	0.747099
AK075915	Sgca	SGCA	50DAG/59kDa/Asg/adhalin	0.00959476	0.62325	1.92175	0.112379	0.721988
BC042511	Mast4	MAST4	4930420O11Rik/AI642422/mKIAA0303	0.00961762	0.623818	1.8382	0.0854252	0.693944
AK140479	Dnahc6	DNAHC6	9830168K20/A730004I20Rik/KIAA1697/mKIAA1697/mdhc6	0.0096509	0.625059	1.82697	-0.0157608	0.53148
BC117871	2310042D19Rik	2310042D19RIK	MGC143962/MGC143963	0.00968373	0.626266	1.91611	0.365938	1.26185
BC099552	Sycp3	SYCP3	Cor1/Scp3	0.00968531	0.625453	1.88536	0.124338	0.697413
AK036394	Srl	SRL	9830004M20Rik/AW108387/sar	0.0096989	0.625416	1.8593	0.00862948	0.900316
BC010982	Aqp8	AQP8	AI255744	0.0097392	0.627099	1.87247	0.108916	0.667681
AK014174	Chka	CHKA	Chetk-alpha/Chk/ChoK/EtnK-alpha	0.0097521	0.627016	1.52149	0.109493	1.08491
AK005381	Cnrip1	CNRIP1	1500041B16Rik/3110054C06Rik/5330437A18Rik/AI854501/C2orf32	0.00976749	0.627093	1.86463	0.0665305	0.550218
AK155044	Slc25a28	SLC25A28	2210403D18Rik/Mfrn2/Mrs3/4	0.0098087	0.628824	1.91031	0.418424	0.892464
BC024788	Tmem38a	TMEM38A	1110001E17Rik/AI413399/TRIC-A/mg33a	0.00981096	0.628058	1.87121	-0.0816549	0.743765
XM_983034	Gm7231	GM7231	EG638251	0.0098173	0.627554	1.72846	0.282696	0.783112
BC117064	BC117090	BC117090	Gm1975/MGC151441/MGC151467	0.00982794	0.627327	1.79328	0.103705	0.564314
AK085420	D630024D03Rik	D630024D03RIK	-	0.00991986	0.63228	1.86447	0.281029	0.659553
AK161599	N/A	N/A	N/A	0.00993389	0.632262	1.8305	0.0858883	0.512375
BC013460	Eno3	ENO3	Eno-3	0.00994521	0.632072	1.84359	-0.127138	0.768075
BC114209	Gbp10	GBP10	MGC117865/MGC118098	0.00995563	0.631825	1.85176	-0.0870577	0.63061
BC051516	N/A	N/A	N/A	0.00997396	0.63208	1.9133	0.190414	0.736043
AK045637	C030002C11Rik	C030002C11RIK	-	0.00997623	0.631318	1.85799	0.0576793	0.615355
U83242	N/A	N/A	N/A	0.0100027	0.632089	1.86625	0.151716	0.591018
AK016650	4933404I11Rik	4933404I11RIK	-	0.0100233	0.632486	1.78799	0.0999711	0.602397
XM_621334	Gm6469	GM6469	EG624056	0.0100383	0.632525	1.85797	-0.0768766	0.645626
BC017616	Spon2	SPON2	2310045I24Rik/AI504350/M-spondin/Mindin/Mspondin	0.0100552	0.632692	1.79744	-0.0856674	0.996513
AK089512	Gm4755	GM4755	F730043H23	0.010058	0.631963	1.77934	0.0669063	0.673276
AK049433	N/A	N/A	N/A	0.0100643	0.631463	1.85589	0.0720925	0.582857
BC024818	Meg3	MEG3	2900016C05Rik/3110050O07Rik/6330408G06Rik/AI425946/AW108224/D12Bwg1266e/Gtl2/R74756/R75394	0.0100797	0.631532	1.84807	-0.131193	0.541863
AF486632	Nlrp3	NLRP3	AGTAVPRL/AII/AVP/Cias1/FCAS/FCU/MGC129375/MWS/Mmig1/NALP3/Pypaf1	0.0100804	0.63068	1.76387	-0.334326	0.710585
BC119251	Prelid2	PRELID2	1700003A01Rik/C330008K14Rik	0.0100951	0.630707	1.84927	0.0554445	0.528214
BC014696	Cml3	CML3	4833414A14Rik/4930583K21Rik	0.0101028	0.630297	1.92802	0.150713	0.786736
AK171985	Snapc3	SNAPC3	1810020H02Rik/4930558A07Rik/5031401C21Rik/AI414457/E030018J20Rik	0.0101259	0.630846	1.78536	0.0874836	0.57796
AK032973	Epha7	EPHA7	Cek11/Ebk/Ehk3/Hek11/Mdk1	0.0101376	0.63069	1.79514	0.192586	0.728774
BC099427	Wfdc2	WFDC2	1600023A02Rik/HE4/WAP5	0.0102837	0.638875	1.82643	-0.126269	0.58211
BC030718	Apob48r	APOB48R	Apob-48r	0.0103111	0.639677	1.8391	-0.224759	0.591564
BC046322	B3galt2	B3GALT2	-	0.0103262	0.639719	1.85037	0.0715348	0.704074
AK076674	4930448K12Rik	4930448K12RIK	-	0.0103289	0.638992	1.82492	-0.151957	0.549333
BC049596	Fkbp1b	FKBP1B	12.6kDa/AW494148/FKBP12.6	0.0104489	0.64551	1.85216	0.1212	0.626077
AK147939	Phf8	PHF8	9830141C09Rik/mKIAA1111	0.0104539	0.644916	1.80588	0.377816	1.07492
AK158546	Cdkal1	CDKAL1	1190005B03Rik/6620401C13Rik	0.0104582	0.644282	1.77116	-0.0396783	0.627413
AK045675	Tmem44	TMEM44	1700007N03Rik/9330161C17Rik/B230220N21	0.0104976	0.645808	1.89961	0.0478806	0.77961
BC089358	Ggn	GGN	AI593290/MGC102222	0.0105232	0.646481	1.74989	0.200156	0.751411
BC115790	1700057K13Rik	1700057K13RIK	MGC118391/MGC144290	0.0105497	0.647208	1.7723	0.337444	0.660846
AK182364	Aprt	APRT	C85684/MGC11749	0.0106196	0.650596	1.81762	-0.138655	0.564792
BC019122	Hist2h2bb	HIST2H2BB	H2b-616	0.010645	0.651247	1.78954	-0.258704	0.669052
BC133696	Vgll2	VGLL2	C130057C21Rik/VITO-1	0.010691	0.653154	2.00039	0.410815	1.31596
XM_001478675	2610005M20Rik	2610005M20RIK	-	0.0106916	0.652293	1.84963	-0.0409737	0.567692
AB166747	Trpm2	TRPM2	9830168K16Rik/C79133/LTRPC2/TRPC7/Trp7/Trrp7	0.0106948	0.651586	1.82812	0.0298953	0.52163
BC132163	H2-Eb1	H2-EB1	H-2Eb/H2Eb/Ia-4/Ia4/MGC163794/MGC163796	0.0107412	0.653512	1.80119	-0.0591419	0.59772
BC112407	Cdh22	CDH22	-	0.010746	0.652902	1.7461	0.111382	0.797033
AK149059	Heatr6	HEATR6	2700008B19Rik/BB135312/BB249351/FLJ22087	0.0107541	0.6525	1.85516	-0.0418201	0.68508
AK006232	1700027D21Rik	1700027D21RIK	1700022B01Rik/AA062323	0.0107682	0.652455	1.74793	0.0212011	0.747878
BC012701	Ucp1	UCP1	AI385626/Slc25a7/Ucp	0.0108293	0.65526	1.85051	0.392516	1.08118
AK134119	N/A	N/A	N/A	0.0108483	0.655513	1.84439	0.288291	0.606494
AK189164	Abhd4	ABHD4	1110035H23Rik/AI429574/Abh4	0.0108535	0.654932	1.82644	-0.0465438	0.565504
XM_001480565	C030034I22Rik	C030034I22RIK	-	0.0108553	0.654147	1.77959	0.0039839	0.568111
AK142074	AI606473	AI606473	-	0.0108619	0.653651	1.78569	0.00327492	0.536948
BC119263	Ypel4	YPEL4	-	0.0108927	0.654612	1.85208	0.020769	0.752591
AK082950	Dync1li1	DYNC1LI1	1110053F02Rik/Dnclic1/LIC-1/MGC32416	0.0108943	0.653818	1.83347	0.130789	0.737781
AK137387	Slc12a6	SLC12A6	9530023I19Rik/KCC3/gaxp	0.0109078	0.653745	1.81722	0.292192	0.642354
XM_358624	Gm5151	GM5151	EG381582	0.010918	0.653469	1.71262	0.254938	0.741834
AK079188	N/A	N/A	N/A	0.0109533	0.654695	1.7547	0.024201	0.752712
BC068020	Tmod4	TMOD4	MTMOD/Sk-Tmod	0.0109678	0.654676	1.87087	0.0960295	0.730352
AF439557	Rwdd3	RWDD3	3110037C01Rik/AI035684/AI662458/MGC150017/X2CR1	0.0109923	0.65525	1.79932	0.159671	0.803086
AK076865	4930519F24Rik	4930519F24RIK	-	0.0109975	0.654677	1.84893	0.0666837	0.803486
AK153712	Mapk15	MAPK15	BC048082/MGC56865/MGC56903	0.0110314	0.655814	1.79761	-0.0151281	0.846113
XM_137041	Rsph4a	RSPH4A	A230081C05/Rshl3	0.0110908	0.658454	1.82327	0.0323148	0.513498
XM_001474844	Gm2818	GM2818	-	0.0111295	0.659866	1.76261	0.0424577	0.616477
AK008182	Mtap7	MTAP7	E-MAP-115/MAP7/R75000/mshi/mste/ste	0.0111351	0.659316	1.85235	0.092066	0.604835
AK018134	N/A	N/A	N/A	0.0111388	0.658648	1.79042	-5.44389e-05	0.735656
BC047208	1500015A07Rik	1500015A07RIK	-	0.0111451	0.658142	1.82921	0.331612	0.837188
AK161436	Dmrtb1	DMRTB1	Dmrt6/Prp13	0.0112055	0.660828	1.79367	-0.063792	0.659936
BC027773	Adamts4	ADAMTS4	3830423K05/ADAM-TS4/ADAMTS-2/ADMP-1/mKIAA0688	0.0112449	0.662267	1.7509	0.0397021	1.13949
AK044607	Rfx1	RFX1	AI047719/AI385641	0.0112585	0.662184	1.77912	0.0110276	0.837676
AK042777	Polg2	POLG2	-	0.0113092	0.664282	1.83786	-0.0270623	0.570237
AK172497	N/A	N/A	N/A	0.0113162	0.663811	1.84303	0.226641	0.558622
BC148645	Sfn	SFN	Er/Mme1/Ywhas	0.0113398	0.66431	1.7964	0.0177692	0.594645
BC038083	Ptgds	PTGDS	21kDa/L-PGDS/PGD2/PGDS/PGDS2/Ptgs3	0.0113464	0.663815	1.66583	0.127852	0.844777
AK011982	Smc6	SMC6	2810489L22Rik/3830418C19Rik/AA990493/AU018782/AW742439/KIAA4103/MGC96146/Smc6l1/mKIAA4103	0.0113651	0.664034	1.82168	-0.0561592	0.515138
BC049595	Nudt5	NUDT5	-	0.0113663	0.663223	1.78329	0.0830906	0.489009
BC028496	Sln	SLN	2310045A07Rik	0.0113672	0.662401	1.73822	0.0878523	0.960165
BC104046	Myoz3	MYOZ3	4833419K08Rik/MGC123456/MGC123457	0.0114068	0.663834	1.82447	-0.147048	0.626333
BC127040	AI504432	AI504432	A230102G19	0.0114217	0.663829	1.75849	0.205889	0.706643
AK013126	Mrpl38	MRPL38	1110036N21Rik/4733401F03Rik/MGC41062/MGC8310/MRP-L3/R75240/Rpml3	0.0114457	0.66435	1.77159	0.0922846	0.540376
DQ126341	N/A	N/A	N/A	0.0114589	0.664239	1.87366	0.0504234	0.693356
AK033484	Myo5b	MYO5B	AI661750/mKIAA1119	0.0114734	0.664207	1.79035	0.00586025	0.586945
AK188709	Dclk2	DCLK2	6330415M09Rik/AU044875/Click-II/Dcamkl2	0.0114808	0.66377	1.82888	0.0848156	0.61457
BC017550	Rab30	RAB30	5033421K01Rik/AI323892/Rsb30	0.0114849	0.663137	1.8654	-0.260311	0.725093
AK009445	Cyp4f16	CYP4F16	2310021J05Rik/AI746515	0.011558	0.666488	1.82	-0.096723	0.665771
BC096592	Card11	CARD11	0610008L17Rik/2410011D02Rik/BIMP3/CARMA1	0.0116117	0.668709	1.83862	0.198753	0.612654
AK170980	Ap2a2	AP2A2	2410074K14Rik/AF006990/AW146353/Adtab/C78001/L25	0.0116158	0.668073	1.81773	0.0721091	0.522937
BC061154	Chi3l3	CHI3L3	AI505981/ECF-L/Ym1	0.0116294	0.667984	1.7661	-0.00138982	0.669608
XM_001481048	Alpk1	ALPK1	8430410J10Rik/LAK	0.0116312	0.667221	1.75868	-0.163347	0.721856
AK220177	Zkscan3	ZKSCAN3	2810435N07Rik/AA408594/AI132359/Skz1/Zfp306/Zfp307/mszf35	0.0116389	0.666796	1.74511	0.248079	0.784228
BC058717	Mon1a	MON1A	2810468K17Rik	0.0116579	0.667021	1.76309	-0.0565358	0.545241
AK029341	Rptor	RPTOR	4932417H02Rik/Raptor/mKIAA1303	0.0116647	0.666546	1.81608	-0.0837552	0.529413
BC152778	Klk13	KLK13	Egfbp-2/mGk-13	0.0116703	0.666008	1.80974	0.286204	0.648721
XM_001475021	Gm2718	GM2718	-	0.0116724	0.665265	1.61618	0.0339998	1.01457
BC108990	Gbp1	GBP1	5830475C06/Gbp-1/MGC124334/Mag-1/Mpa-1/Mpa1	0.0116898	0.6654	1.81404	0.0217024	0.538978
BC067019	Sox12	SOX12	2010205A02Rik	0.0117016	0.665212	1.77068	0.046949	0.498544
BC083183	Nos1	NOS1	2310005C01Rik/NO/NOS-I/Nos-1/bNOS/nNOS	0.0117047	0.664537	1.77892	0.393289	0.726646
AK007857	Sdr9c7	SDR9C7	1810054F20Rik/Rdh20/Rdhs/SDR-O/Sdro	0.0117118	0.664082	1.8346	0.154918	0.592082
XM_126677	Dnahc17	DNAHC17	2810003K23Rik/Dnah17/mKIAA3028	0.0117276	0.664128	1.84169	-0.183865	0.817888
AK177529	Enpp2	ENPP2	ATX/Npps2/PD-Ialpha/Pdnp2	0.0117441	0.664212	1.70741	0.0597053	0.653231
AK016078	Cd247	CD247	4930549J05Rik/A430104F18Rik/AW552088/CD3-eta/CD3-zeta/CD3zeta/Cd3/Cd3h/Cd3z/T3z/TCRk/Tcrz	0.0117505	0.663721	1.8251	0.238871	0.611968
BC090991	Gm5797	GM5797	EG545013	0.0117643	0.663653	1.76088	0.261828	0.587194
BC080858	Kbtbd11	KBTBD11	4930465M17Rik/mKIAA0711	0.0117792	0.663648	1.78171	-0.243708	0.567208
BC053920	Mapk15	MAPK15	BC048082/MGC56865/MGC56903	0.0117794	0.662815	1.83504	-0.0234342	0.629183
BC116878	Csf2	CSF2	Csfgm/Gm-CSf/MGC151255/MGC151257/MGI-IGM	0.0117858	0.662328	1.79269	0.143105	0.774688
BC036963	Bai1	BAI1	B830018M07Rik/KIAA4089/R75078/mKIAA4089	0.0118041	0.662516	1.78985	-0.0483796	0.725164
BC021368	Tmprss4	TMPRSS4	MGC29209	0.0118062	0.661789	1.71803	-0.110342	0.736752
NM_001099217	Ly6c2	LY6C2	Ly-6C.2/MGC103163	0.011848	0.663295	1.85516	0.308195	0.740474
BC008247	Ccnb2	CCNB2	CycB2	0.0118992	0.665316	1.76212	-0.0520318	0.583507
AK153679	1700081L11Rik	1700081L11RIK	9430041J06Rik/KIAA1267/MGC90742/mKIAA1267	0.0119083	0.664981	1.81597	0.120688	0.520748
AK009464	Pdlim5	PDLIM5	1110001A05Rik/AI987914/C87059/Enh/Enh1/Enh2/Enh3/LIM	0.0119608	0.667071	1.86757	0.393276	0.848587
AK158179	Coro6	CORO6	-	0.0119809	0.667352	1.88682	0.257682	0.99981
BC005739	Cib2	CIB2	2810434I23Rik/AI449053	0.0120185	0.668602	1.81293	0.0043598	0.546296
BC042462	Lpin1	LPIN1	4631420P06/Kiaa0188/fld/mKIAA0188	0.0120391	0.668906	1.72232	0.0577406	0.731613
AK042620	Exoc1	EXOC1	2810407P21Rik/A730011E05Rik/SEC3/Sec3l1/Sec3p	0.0120405	0.668141	1.71409	0.280779	0.614133
BC116175	Nlrp3	NLRP3	AGTAVPRL/AII/AVP/Cias1/FCAS/FCU/MGC129375/MWS/Mmig1/NALP3/Pypaf1	0.0120414	0.667353	1.81176	-0.0168401	0.630158
BC125414	Il21	IL21	-	0.0120527	0.667143	1.87498	0.336064	0.813337
BC004079	Mpst	MPST	Mst	0.0120901	0.668373	1.76903	-0.164872	0.790731
BC117502	Tmem26	TMEM26	3230401A06/AI195372	0.0121136	0.668837	1.81993	0.0715108	0.550224
XM_001477647	Gm3457	GM3457	-	0.0121376	0.669326	1.76916	0.37287	0.993392
BC047138	Ltk	LTK	-	0.012148	0.669065	1.75284	-0.0384789	0.650297
BC096435	Cd74	CD74	CLIP/DHLAG/HLADG/Ia-GAMMA/Ii	0.0121611	0.668954	1.78409	0.185778	0.51811
BC096491	Cxcr6	CXCR6	BB217514/BONZO/STRL33	0.0121836	0.669353	1.78221	-0.0247273	0.694066
AY444557	Dmkn	DMKN	1110014F24Rik/AW561900/C130074A08/SK30/SK89/cI-36	0.012189	0.66882	2.29384	0.687046	1.8613
BC031575	4921513D23Rik	4921513D23RIK	BC031575/C87306/E030019O05/KIAA0430/LKAP/MGC36956/mKIAA0430	0.0122479	0.671216	1.82382	0.109702	0.570031
AK044163	Slmo1	SLMO1	A230074A19Rik/BC019561/MGC28728	0.0123131	0.673953	1.8062	0.162817	0.573209
AK167071	Dguok	DGUOK	dGK/dGK1/dGK2/dGK3	0.01233	0.674047	1.82972	0.131726	0.566878
BC118050	Mybph	MYBPH	AI385643/MGC144854/MGC144855/MyBP-H	0.0123561	0.674635	1.78828	-0.221746	1.13526
XM_001477032	Gm3453	GM3453	-	0.0123567	0.67384	1.80619	0.0780408	0.7295
BC056451	St6galnac4	ST6GALNAC4	MGC102103/Siat7d	0.0123599	0.673181	1.73035	-0.0639486	0.714152
NM_001085525	Gm14511	GM14511	EG434727/OTTMUSG00000016933	0.0124097	0.675062	1.64859	0.137323	0.833472
BC025044	S100a10	S100A10	42C/AA409961/AL024248/CAL12/CLP11/Cal1l/p10/p11	0.0124299	0.675326	1.82772	-0.0533863	0.635991
BC031112	Fxyd5	FXYD5	EF-8/Oit2/RIC	0.0124299	0.675326	1.7997	0.039156	0.852976
AF071000	Plekhb1	PLEKHB1	AI315628/PHR1/Phret1/evt-1	0.0124426	0.674356	1.79433	0.0849794	0.51759
AK035428	Slc45a3	SLC45A3	2210413P12Rik/AU023994/AU043764/IPCA-6/MGC32471/PRST/Pcanap6/Prostein	0.012474	0.675233	1.81102	0.210409	0.590241
BC060284	Calm4	CALM4	2310037J09Rik/AI649108/DD112/Scarf	0.0125705	0.679621	1.90343	0.447552	1.10226
AK076749	Rpusd3	RPUSD3	AI527266	0.012585	0.679572	1.56262	-0.0771178	0.877946
AK157178	Meg3	MEG3	2900016C05Rik/3110050O07Rik/6330408G06Rik/AI425946/AW108224/D12Bwg1266e/Gtl2/R74756/R75394	0.0126157	0.680403	1.78274	-0.0340965	0.472723
AK132307	Sox5	SOX5	A730017D01Rik/AI528773/MGC124352	0.0127108	0.684695	1.77528	-0.0887547	0.879493
AK143498	H2afy	H2AFY	H2AF12M/mH2a1/macroH2A1	0.0127753	0.687333	1.78049	-0.292704	0.6155
BC025936	Cyp4a12a	CYP4A12A	BC025936/Cyp4a12/MGC25972	0.0127819	0.686849	1.64595	0.275747	1.08641
AK156397	Gabbr1	GABBR1	GABAbR1/bM573K1.1	0.012788	0.686343	1.80108	-0.0149589	0.655389
BC133712	Trpm5	TRPM5	9430099A16Rik/Ltrpc5/Mtr1	0.0127928	0.685765	1.67459	0.290953	0.639074
BC072661	Peg3	PEG3	AL022617/End4/Gcap4/Pw1/Zfp102/mKIAA0287	0.012795	0.685055	1.67373	0.244943	0.973311
XM_894112	Gm6959	GM6959	EG629257	0.012796	0.684274	1.77937	0.157153	0.545091
XM_001479000	100042889	100042889	-	0.0128129	0.684353	1.73369	0.239185	0.680383
BC065391	Ear2	EAR2	EAR-13/Rnase2	0.0128455	0.685266	1.80264	-0.105122	0.643786
BC108405	Asb5	ASB5	1110018D09Rik/MGC118455	0.0128829	0.686429	1.80767	0.106773	0.547343
XM_001478063	Gm3807	GM3807	-	0.0129291	0.68806	1.72617	-0.284621	0.853552
AK005604	Tbpl1	TBPL1	4732475G08/AW011832/AW491032/D18347/STD/TLF/TRF2/TRP/Tlp	0.0129513	0.688412	1.80272	0.278221	0.662304
BC108961	Cyp2r1	CYP2R1	MGC124198/MGC124199	0.0129755	0.68887	1.77339	0.19937	0.526294
AK045207	Prpf40a	PRPF40A	2810012K09Rik/FBP11/Fnbp11/Fnbp3	0.0129798	0.688271	1.7817	0.0570381	0.478176
AK170844	H2-Aa	H2-AA	Aalpha/H-2Aa/H2Aa/I-Aalpha/IAalpha/Ia-1/Ia1	0.0129818	0.687554	1.76577	-0.0800653	0.474514
BC132510	Krtdap	KRTDAP	Kdap/sk221	0.0129895	0.687138	1.90699	0.373652	1.05664
AK045624	5330416C01Rik	5330416C01RIK	Gm532	0.0129943	0.686567	1.7445	0.368908	0.634568
NM_009340	Tcp10a	TCP10A	D17Leh66A/D17Leh66aa/T66A-a/Tcp-10a	0.0130031	0.686213	1.80972	-0.0296234	0.739761
DQ020179	Relb	RELB	MGC143683/MGC143684	0.0130063	0.685561	2.05124	0.455712	1.25087
XM_354560	Gm872	GM872	-	0.0130502	0.687056	1.7475	-0.0257022	0.609301
BC036322	Atp11a	ATP11A	4930558F19Rik/AU040868/Atpc1h/Ih	0.0130728	0.687429	1.79327	0.19139	0.634588
AK037158	Osbpl8	OSBPL8	AA536976/AA536995/C730029P18Rik/D330025H14Rik/ORP-8	0.0131002	0.68805	1.8019	0.156404	0.62736
BC028559	Kif23	KIF23	3110001D19Rik/C87313/CHO1/Knsl5/MKLP-1/MKLP1	0.0131115	0.687827	1.78906	-0.053736	0.510732
BC156162	Plekhg4	PLEKHG4	4931414L13Rik/AI448583/mFLJ00068	0.0131174	0.687319	1.75997	0.196178	0.562471
XM_354882	Fam186a	FAM186A	Gm920	0.0131657	0.689028	1.84473	0.165321	0.747186
BC027438	Gale	GALE	2310002A12Rik/AI323962	0.0131702	0.68845	1.79235	-0.223381	0.598703
XM_982795	4930527J03Rik	4930527J03RIK	-	0.0131752	0.687896	1.72747	0.163765	0.596126
BC060304	Hist1h2bg	HIST1H2BG	-	0.013179	0.687284	1.77401	0.0656907	0.625633
BC148563	Ms4a8a	MS4A8A	2010004L09Rik/AI481240/CD20L5/Ms4a8	0.0131799	0.686521	1.71717	-0.140674	0.64507
AK076088	Hsd17b12	HSD17B12	2610510O05Rik/AI172963/KIK-I/Kik1	0.0131971	0.686608	1.76627	0.207886	0.648234
AK046831	Bai1	BAI1	B830018M07Rik/KIAA4089/R75078/mKIAA4089	0.0132517	0.688635	1.79539	0.331041	0.688962
XM_001479352	Gm600	GM600	-	0.0132705	0.688801	1.67887	0.255295	0.878908
BC022900	Fkbp11	FKBP11	1110002O23Rik	0.0132712	0.688028	1.77535	0.256003	0.969554
BC038037	Zfp653	ZFP653	E430039K05Rik	0.0132759	0.687468	1.80812	0.206565	0.587586
AK045131	Wipi1	WIPI1	4930533H01Rik/AW411817/D11Ertd498e/MGC36416	0.013304	0.688115	1.83166	-0.0773647	0.749453
AB214501	Ptch1	PTCH1	A230106A15Rik/Ptc/Ptc1/Ptch/mes	0.0133608	0.690246	1.75535	0.254634	0.725471
AK158590	Atxn7l1	ATXN7L1	2810423G08Rik/Atxn7l4/MGC28883	0.0133608	0.690246	1.62069	0.0619787	0.967808
BC049540	Insl3	INSL3	Rlf/Rlnl	0.0133954	0.69042	1.58025	0.00332562	0.923974
AK156439	Msi2	MSI2	1700105C15Rik/AI451722/AI563628/AW489193/MGC118040/MGC130496/Msi2h	0.0133986	0.689779	1.79311	-0.107267	0.513339
BC132392	Tnr	TNR	J1-tenascin/TN-R/janusin/restrictin	0.0133988	0.688987	1.73683	0.0910101	0.837091
XM_128789	1700011E24Rik	1700011E24RIK	-	0.013424	0.689477	1.85123	0.253787	0.757043
M12826	H2-Eb1	H2-EB1	H-2Eb/H2Eb/Ia-4/Ia4/MGC163794/MGC163796	0.0134457	0.689791	1.79033	0.0820605	0.550721
AK044283	Pomp	POMP	2510048O06Rik	0.0134652	0.689988	1.73064	-0.106354	0.712125
BC014282	Slc2a4	SLC2A4	Glut-4/Glut4	0.013467	0.689282	1.76222	0.00219115	0.87493
AK050809	N/A	N/A	N/A	0.0134874	0.689526	1.76963	-0.089069	0.531809
XM_621554	Olfr1174	OLFR1174	MOR174-18/OTTMUSG00000013944	0.0135195	0.69037	1.85198	0.270794	0.782223
BC089553	N/A	N/A	N/A	0.0135421	0.690728	1.76154	0.00279983	0.488855
BC029808	Tspan8	TSPAN8	C76990/E330007O21Rik/MGC38363/Tm4sf3	0.0135496	0.690311	1.71123	0.301075	0.584448
BC053089	Kcnf1	KCNF1	Gm1182/Kv5.1/MGC62472	0.0135596	0.690023	1.73531	-0.0722723	0.779168
BC145664	Olfr444	OLFR444	MOR261-2	0.0136361	0.693118	1.84252	0.253403	0.948968
AF239743	Prkaca	PRKACA	Cs/PKA/PKCD/Pkaca	0.013661	0.693586	1.65188	0.264684	0.704428
AK163229	Ubap1	UBAP1	2700092A01Rik/NAG20/Ubap	0.013668	0.693146	1.71287	0.272289	0.618082
BC024991	Prr5	PRR5	AU043908/Arhgap8/C030017C09Rik/C78947/MGC32512/Protor-1	0.0137008	0.694014	1.8051	0.119414	0.604707
X89594	Esrrb	ESRRB	Err2/Errb/Estrrb/Nr3b2	0.0137094	0.693654	1.70171	0.306393	0.91117
AK087950	N/A	N/A	N/A	0.0137287	0.693833	1.76823	-0.019661	0.453678
BC099883	Defb4	DEFB4	2310001F05Rik/MBD-4	0.0137423	0.693726	1.76051	-0.0675732	0.571181
XM_001473153	N/A	N/A	N/A	0.0137445	0.693048	1.71339	0.0124157	0.631411
BC018470	Oas1g	OAS1G	AI449562/L2/Mmu-L/Mmu-L2/Oas1a/Oias-1/Oias1	0.0137536	0.692714	1.74275	0.328252	0.588659
AK084855	Stat1	STAT1	2010005J02Rik/AA408197	0.0137631	0.692403	1.77501	-0.161899	0.676434
AK050646	Lrmp	LRMP	AI553456/D6Int3/D6Int4/D6Int5/D6Int7/D6Int8/Jaw1	0.0137651	0.691718	1.78564	-0.00695125	0.558677
BC004786	Igh	IGH	MGC102661/MGC102662/MGC103226/MGC118125/MGC28019/MGC36307/MGC6486/MGC6522/MGC6529/MGC6628/MGC6740/MGC68276/MGC68378	0.0137708	0.691216	1.65533	0.282095	0.746854
BC030396	Fam83a	FAM83A	MGC40696	0.0137869	0.691237	1.72522	0.106766	0.648617
AK037433	Abcg1	ABCG1	AW413978/Abc8/MGC141022/White	0.0137996	0.691088	1.68458	0.228833	0.787339
AK090301	Prex1	PREX1	G630042G04/P-REX1/Setd6	0.0138623	0.693443	1.79668	0.225647	0.58933
BC037070	E130308A19Rik	E130308A19RIK	MGC47072	0.013867	0.692896	1.72665	-0.190269	0.627399
AK158895	Prrt2	PRRT2	1500031I19Rik/AI195361	0.0138783	0.692678	1.71516	0.277648	0.565704
AF108718	Camk2b	CAMK2B	Camk2d/MGC90738	0.0139146	0.693702	1.78729	-0.0815339	0.695465
BC049592	Fgf21	FGF21	-	0.0139281	0.693596	1.76087	0.131203	1.01113
AK034504	Fgd4	FGD4	9030023J02Rik/9330209B17Rik/Frabp/ZFYVE6	0.0139374	0.693277	1.7607	-0.0322213	0.533083
AK144536	Ttbk1	TTBK1	AU017937/AW048023/C330008L01Rik	0.0139456	0.692902	1.73275	-0.0826162	0.529979
BC116314	Slc2a12	SLC2A12	GLUT-12/Glut12	0.0139601	0.692843	1.82275	0.160264	0.666371
AK054112	Atp2b2	ATP2B2	D6Abb2e/PMCA2/dfw/jog/wms/wri	0.0139682	0.692469	1.75288	-0.0901361	0.930075
AK134981	Lgr5	LGR5	FEX/Gpr49	0.0139764	0.692096	1.74004	0.108132	0.804522
AK083260	Kidins220	KIDINS220	3110039L19Rik/AI194387/AI316525/C330002I19Rik/mKIAA1250	0.0139938	0.692184	1.74342	0.17493	0.56284
AK036590	Trps1	TRPS1	AI115454/AI447310/D15Ertd586e/MGC107472/MGC46754	0.0140264	0.69302	1.76753	-0.0917053	0.5403
AK134717	N/A	N/A	N/A	0.0140382	0.692827	1.77916	0.093535	0.554365
BC010832	Ppp1r14a	PPP1R14A	1110001M11Rik/Cpi17	0.0140617	0.693214	1.75182	0.16788	0.495827
BC114397	N/A	N/A	N/A	0.0140884	0.693757	1.77885	0.196459	0.547797
AY007814	9930013L23Rik	9930013L23RIK	12H19.01.T7/6330404C01Rik/AY007814	0.0141086	0.693975	1.79382	0.371177	0.720609
BC103613	Myod1	MYOD1	AI503393/MYF3/MyoD/Myod-1/bHLHc1	0.0141283	0.694171	1.77125	0.0816619	0.487013
XM_001002615	Alpk2	ALPK2	Gm549/Hak	0.0141505	0.694489	1.86621	0.237177	1.04763
BC047366	Msn	MSN	C78546	0.0142003	0.69616	1.7424	0.350262	0.729374
XM_979023	Gm7759	GM7759	EG665725	0.0142917	0.699867	1.71315	0.167571	0.631652
AK004811	Krt80	KRT80	1200016G03Rik/2310041I20Rik/Kb20	0.0143304	0.700986	1.74376	-0.201683	0.5479
AK038175	6720456H20Rik	6720456H20RIK	5930435P15	0.0143664	0.701969	1.77386	0.276407	0.615578
BC089335	Vim	VIM	MGC102095	0.0143707	0.701403	1.78196	0.261323	0.556142
BC100600	Actc1	ACTC1	Actc-1	0.0143968	0.701898	2.14998	0.580727	1.62394
NM_017385	Ear7	EAR7	mR7	0.0144373	0.703098	1.76005	0.0229146	0.48644
BC053912	Mpo	MPO	KIAA4033/mKIAA4033	0.0144504	0.702963	1.57392	0.212665	1.09687
BC059093	Cnfn	CNFN	2210418J09Rik	0.014455	0.702409	1.71327	0.295598	0.600151
NM_001110843	Cacna2d1	CACNA2D1	Cacna2/Cchl2a/MGC141430	0.0144638	0.702066	1.81227	0.188304	0.656098
AY034479	Eaf2	EAF2	AW048865/FESTA-L/FESTA-S/Festa/Traits/U19	0.0144839	0.702272	1.64301	-0.0310332	0.847633
XM_001480868	Gm4620	GM4620	-	0.0144873	0.701667	1.61586	0.203724	0.728943
AK133946	Myh10	MYH10	5730504C04Rik/9330167F11Rik/MGC115764/Myhn-2/Myhn2/NMHC-B/NMHCII-B/SMemb/mKIAA3005	0.0145217	0.702563	1.69127	0.236006	0.667236
AK171794	Limd2	LIMD2	0610025L06Rik/AI413966	0.014572	0.704223	1.64803	0.11691	0.839105
BC052340	Lat	LAT	-	0.0145994	0.704776	1.72348	-0.157516	0.628749
BC048619	Spink2	SPINK2	1700007F22Rik/AV038945/HUSI-II/MGC107139	0.0146087	0.704454	1.78438	0.232599	0.5937
BC038341	Rftn2	RFTN2	2700010E02Rik/3222401M22Rik/KIAA0084	0.014644	0.705387	1.90232	0.401348	1.10015
BC058623	Dnm1	DNM1	AI838169/Dnm/KIAA4093/mKIAA4093	0.0146635	0.705556	1.7321	-0.147658	0.642228
XM_001481037	Gm4581	GM4581	-	0.0146646	0.704842	1.696	-0.0184653	0.659296
AK080258	N/A	N/A	N/A	0.0146691	0.704294	1.69859	0.0643968	0.663955
XM_994638	6530409C15Rik	6530409C15RIK	-	0.0147769	0.708697	1.77299	0.0386415	0.519519
AK169510	Ppp2r3a	PPP2R3A	3222402P14Rik/A730042E07/MGC29057	0.0147871	0.708416	1.72292	0.268927	1.05987
AK018415	Ccdc132	CCDC132	1700034M03Rik/8430415E05Rik/BLM/C87205/mKIAA1861	0.0147907	0.707822	1.7734	0.0536552	0.666094
BC140358	Ciita	CIITA	C2ta/MGC130299	0.0148131	0.708128	1.78199	0.0371489	0.519424
BC085312	Igh	IGH	MGC102661/MGC102662/MGC103226/MGC118125/MGC28019/MGC36307/MGC6486/MGC6522/MGC6529/MGC6628/MGC6740/MGC68276/MGC68378	0.0148337	0.708346	1.67278	0.136813	0.887467
BC060977	Cd48	CD48	AI449234/AW610730/BCM1/BLAST/BLAST-1/BLAST1/Bcm-1/MEM-102/SLAMF2/Sgp-60	0.0148448	0.70811	1.77826	0.181938	0.519615
NM_001085509	Myom3	MYOM3	8430427K15Rik/Gm434	0.014881	0.709072	1.54903	-0.191423	1.1933
AK039596	A330069E16Rik	A330069E16RIK	-	0.0148835	0.708427	1.71587	-0.107118	0.589956
AK019366	2900089D17Rik	2900089D17RIK	-	0.0148901	0.707976	1.6085	0.0701714	0.794969
AK034085	Gabrg1	GABRG1	GabaA/GabaA/BZ/MGC107399	0.0148921	0.707312	1.70424	0.0977404	0.587626
BC125603	Tnfsf11	TNFSF11	Ly109l/ODF/OPG/OPGL/RANKL/Trance	0.0149111	0.707454	1.70619	-0.29116	0.602818
AK173191	Alpk1	ALPK1	8430410J10Rik/LAK	0.014924	0.707307	1.74613	-0.0608361	0.535457
BC089584	Hspb7	HSPB7	27kDa/Hsp25-2/MGC107591/cvHsp	0.0149374	0.707181	1.60166	0.0844037	1.27406
AK011712	Fgf12	FGF12	AV114868/Fhf1	0.0149428	0.706681	1.57437	0.135013	0.853296
AK021166	Ccdc151	CCDC151	AI644415/C330001K17Rik	0.0149451	0.706032	1.82676	0.227337	0.945102
AK134749	Gm1027	GM1027	-	0.0149566	0.705823	1.74669	0.326386	0.731048
AK047916	Crkrs	CRKRS	1810022J16Rik/AI646528/Crk7/D11Ertd752e/MGC141525/Pksc	0.015013	0.707727	1.76944	0.21701	0.689989
AK087472	Cd44	CD44	AU023126/AW121933/AW146109/HERMES/Ly-24/Pgp-1	0.0150175	0.707186	1.75686	0.30118	0.691432
AK158642	Irf2	IRF2	9830146E22Rik/AI646973/Irf-2/MGC117893	0.0150194	0.706518	1.71948	0.253258	0.727965
AK193439	N/A	N/A	N/A	0.0150198	0.705787	1.73171	-0.13172	0.590164
BC119328	Cpne7	CPNE7	AW047065	0.0151104	0.709288	1.71646	0.250211	0.619104
BC110631	Gcm2	GCM2	Gcm-rs1/Gcm1/Gcm1-rs2/MGC130289/MGC130290	0.0151124	0.708631	1.75141	-0.0345937	0.458418
AK163208	Mapk8ip3	MAPK8IP3	BB120594/D17Wsu15e/JIP-3/JSAP1/JSAP1a/JSAP1b/JSAP1c/JSAP1d/Jip3/Syd2/mKIAA1066	0.0151355	0.708961	1.75304	0.181416	0.523892
U89738	N/A	N/A	N/A	0.0151588	0.709301	1.70153	0.0807722	0.753509
XM_001477368	Gm3620	GM3620	-	0.0151638	0.708783	1.5328	-0.176545	1.0158
BC086784	St6galnac4	ST6GALNAC4	MGC102103/Siat7d	0.0151661	0.70814	1.7048	0.169941	0.647398
BC053055	Dtx1	DTX1	Fxit1/KIAA4160/mKIAA4160	0.0151767	0.707888	1.76359	-0.0349601	0.64204
AK051093	Ubap2l	UBAP2L	3110083O19Rik/4932431F02Rik/A430103N23Rik/C77168/MGC25504/Nice-4/mKIAA0144	0.0151846	0.707511	1.67964	0.0792547	0.812465
Z83807	Dnahc17	DNAHC17	2810003K23Rik/Dnah17/mKIAA3028	0.0152052	0.707724	1.70197	0.140392	0.634247
AF217484	Isg20	ISG20	1600023I01Rik/2010107M23Rik/20kDa/DnaQL/HEM45	0.0152161	0.707484	1.47905	0.218071	0.804405
BC002136	Coro1a	CORO1A	Clabp/Lmb3/TACO/p57	0.015222	0.707014	1.76375	-0.0780106	0.522133
BC055300	Slc1a3	SLC1A3	AI504299/B430115D02Rik/Eaat1/GLAST/GLAST-1/GLU-T/GluT-1/Gmt1/MGluT1	0.0153003	0.709905	1.74697	0.0740485	0.513977
AY390399	Gja3	GJA3	Cnx46/Cx43/Cx46/Gja-3	0.015313	0.709748	1.75354	-0.0245699	0.525954
AF042159	Ciita	CIITA	C2ta/MGC130299	0.0153501	0.710723	1.59734	0.0930973	0.747862
AK036443	Ache	ACHE	mE1a/mE1b/mE1c/mE1c-long/mE1d/mE1d/mE1e	0.0153974	0.712168	1.75592	-0.133559	0.614952
AK087891	Ptk7	PTK7	8430404F20Rik/mPTK7/CCK4	0.0154255	0.71272	1.73702	-0.0505337	0.511295
AK076172	Vldlr	VLDLR	AA408956/AI451093/AW047288	0.0154706	0.714054	1.72294	-0.0682969	0.808736
BC110463	V1rj3	V1RJ3	MGC123524/MGC123525	0.0154916	0.71428	1.65235	0.268258	0.846257
BC034891	Sult1e1	SULT1E1	Ste	0.0154943	0.71366	1.77478	0.178942	0.734695
AK040044	Skint10	SKINT10	A030001H23Rik/Gm570	0.0154957	0.712979	1.75557	0.131707	0.535839
AK005849	1700010N08Rik	1700010N08RIK	-	0.0155047	0.712653	1.75551	0.338268	0.634461
AK045133	Pibf1	PIBF1	1700017E21Rik/4930513H15Rik/4933438D16Rik/4933439E17Rik/D14Ertd581e	0.0155183	0.712536	1.76512	0.107819	0.519257
AK156673	Sytl3	SYTL3	A430092N21/MGC117869/MGC156450/Slp3/Slp3-a/Slp3-b/mFLJ00307	0.0155186	0.711807	1.63802	-0.231151	0.699636
AK014133	Elavl4	ELAVL4	Elav/Hud/PNEM	0.0155256	0.71139	1.67043	0.0574674	0.645015
BC011108	Slc41a3	SLC41A3	1010001P06Rik/AI480742/SLC41A1-L2	0.015526	0.710674	1.69953	-0.0592583	0.574955
BC014728	Tmem38a	TMEM38A	1110001E17Rik/AI413399/TRIC-A/mg33a	0.0155401	0.71058	1.77762	0.137059	0.682539
AK045252	Pbx1	PBX1	2310056B04Rik/AI848790/AU015730/D230003C07Rik/Pbx-1	0.0155613	0.710817	1.60513	0.0581567	0.960763
BC119079	Pnmt	PNMT	Pent	0.0155953	0.711632	1.54484	0.194124	1.0358
BC145945	Fst	FST	AL033346	0.0156447	0.713148	1.68655	0.114696	0.558411
BC031763	Arhgdib	ARHGDIB	D4/Gdid4/Ly-GDI	0.0156926	0.714598	1.73335	-0.128365	0.479554
BC061100	Myl7	MYL7	MLC-2alpha/MLC2a/MYL2A/Mylc2a/RLC-A	0.0156936	0.713903	1.67332	0.0894226	0.71321
BC113773	Hhipl1	HHIPL1	1600002O04Rik/AK129450/KIAA1822/mKIAA1822	0.0157205	0.714393	1.69668	-0.130974	0.543246
AY029362	N/A	N/A	N/A	0.0157368	0.714399	1.74554	-0.0256628	0.488019
BC115456	Cacng6	CACNG6	2310033H20Rik/AW050150/MGC144251/MGC144252	0.0157567	0.714569	1.79629	0.115701	0.783733
AK147132	9130017N09Rik	9130017N09RIK	-	0.0157769	0.714749	1.74296	-0.130592	0.568097
BC132100	Serpina7	SERPINA7	C730040N12Rik/TBG	0.0158185	0.715902	1.74104	0.0541175	0.778702
BC078643	Sox11	SOX11	1110038H03Rik/6230403H02Rik/AI836553/end1	0.0158242	0.715425	1.74306	-0.122592	0.682213
AF128215	Il12b	IL12B	Il-12b/Il-12p40/Il12p40/p40	0.0158373	0.715286	1.70002	-0.0844634	0.742469
AK158158	Nlrp12	NLRP12	Nalp12	0.0158441	0.714862	1.68444	0.0991737	0.608761
BC010775	Wnt5b	WNT5B	AW545702/Wnt-5b	0.0158849	0.715969	1.40561	-0.0445123	1.30742
BC043064	Rps6ka2	RPS6KA2	90kDa/D17Wsu134e/Rps6ka-rs1/Rsk3/p90rsk/pp90rsk	0.0158939	0.715647	1.71144	0.187907	0.553855
AF032968	N/A	N/A	N/A	0.0159238	0.716263	1.75232	-0.0393269	0.711352
AK008179	Zbp1	ZBP1	2010010H03Rik/Dai/Dlm1/mZaDLM	0.0160873	0.722879	1.74856	0.00914756	0.487289
BC153817	Otud6a	OTUD6A	EG408193/Hshin6	0.0161201	0.723618	1.62035	0.20277	0.664486
AK135210	Fbxw11	FBXW11	2310065A07Rik/AA536858/BTRC2/BTRCP2/Fbxw1b/HOS/mKIAA0696	0.0161273	0.723208	1.49795	-0.0786739	0.878744
BC025066	Dusp10	DUSP10	2610306G15Rik/AI158871/MKP-5	0.0161814	0.724899	1.75863	0.0194105	0.5394
AK017569	Pcf11	PCF11	2500001H09Rik/5730417B17Rik/C77803/KIAA0824	0.0161817	0.724174	1.7503	0.0712059	0.45827
BC048606	1700109H08Rik	1700109H08RIK	MGC118394	0.0161887	0.723755	1.71601	0.0991644	0.676937
XM_001476411	2210039B01Rik	2210039B01RIK	-	0.0162088	0.723923	1.72113	-0.0770417	0.796895
XM_977572	Nbeal2	NBEAL2	1110014F23Rik/BC042396/mKIAA0540	0.016241	0.724626	1.71278	-0.0637096	0.531901
BC058223	Lor	LOR	AI036317/S77319	0.0162568	0.724601	1.75731	0.355321	1.27521
AK038781	Ncoa2	NCOA2	9530095N19/D1Ertd433e/GRIP-1/Grip1/KAT13C/SRC-2/TIF-2/TIF2/bHLHe75	0.016272	0.724546	1.75546	-0.0796771	0.670727
BC152929	Il17rd	IL17RD	2810004A10Rik/AI428510/MGC118454/Sef/Sef-S	0.0162808	0.724209	1.76755	-0.036702	0.663207
BC048447	Hdhd1a	HDHD1A	1700121L12Rik/GS1	0.0164185	0.729598	1.64748	0.084213	0.776876
AK164764	Xdh	XDH	XO/Xor/Xox-1/Xox1	0.0164481	0.730181	1.72391	0.0265849	0.477594
XM_001475488	Gm11517	GM11517	OTTMUSG00000001634	0.0164821	0.730954	1.6342	0.0879505	0.846372
BC118029	Dhrs9	DHRS9	C730025I08Rik/Rdh15	0.0164914	0.730632	1.6074	0.168588	0.864733
BC066199	Slc30a3	SLC30A3	Znt3	0.0165077	0.730621	1.44077	0.156312	1.06364
BC099492	Fam189a2	FAM189A2	AI414343/AI666772/Gm967	0.0165129	0.73012	1.64493	0.10276	0.727212
AK041609	Epm2a	EPM2A	-	0.0165138	0.72943	1.64292	0.224752	0.669982
AK046577	Tlcd1	TLCD1	0610007A15Rik/0610030G03Rik/AA690150/AU015616	0.0165235	0.729131	1.71438	-0.118614	0.638295
BC129984	Adamtsl2	ADAMTSL2	A930008K15Rik/tcp-1	0.016591	0.731377	1.65478	-0.0491712	0.784359
AK015099	4930405J17Rik	4930405J17RIK	-	0.0165975	0.730937	1.7232	0.223736	0.903839
BC037107	Adcy2	ADCY2	MGC47193/mKIAA1060	0.0166064	0.730598	1.75154	0.177592	0.826117
BC027627	Ubd	UBD	FAT10	0.0166401	0.731353	1.72598	-0.0651269	0.456579
BC117765	AA986860	AA986860	E030025M07/MGC156398	0.0166553	0.731292	1.51347	0.0317229	0.919635
AK017357	Cpne3	CPNE3	5430428M23Rik/5730450C07Rik/C85108/CPN3/KIAA0636	0.016723	0.733535	1.69735	0.253026	0.786711
AK161972	Tatdn1	TATDN1	2310079P03Rik/CDA11	0.0167565	0.734276	1.66469	0.100578	0.838091
AK051151	H13	H13	1200006O09Rik/4930443L17Rik/5031424B04Rik/AV020344/H-13/PSL3/Spp	0.0168092	0.735857	1.70976	0.233176	0.675897
BC017149	Pcdhb17	PCDHB17	Pcdhb16/PcdhbQ/mKIAA1621	0.0168219	0.735683	1.6998	-0.240729	0.675301
AK048571	Snapc3	SNAPC3	1810020H02Rik/4930558A07Rik/5031401C21Rik/AI414457/E030018J20Rik	0.0168477	0.736083	1.74558	0.0352518	0.559595
AK045099	Fndc3b	FNDC3B	1600019O04Rik/AW550168/Fad104/KIAA4164/mKIAA4164	0.0168731	0.736463	1.73055	-0.0338685	0.556346
XM_001473483	BC048609	BC048609	-	0.0168882	0.736397	1.70607	-0.0463461	0.487796
XM_001478200	Gm13960	GM13960	OTTMUSG00000015183/Trav9d-1	0.0169648	0.739004	1.64643	0.286055	0.703053
XM_140592	Gm4844	GM4844	EG226086	0.0169813	0.738995	1.65265	0.250462	0.795132
BC006713	Dgka	DGKA	80kDa/AW146112/Dagk1	0.017001	0.739124	1.72217	0.109102	0.458081
AK145597	Gm3139	GM3139	-	0.0170621	0.741052	1.70296	0.0871025	0.508948
AK042300	N/A	N/A	N/A	0.0170786	0.741041	1.72769	-0.224646	0.562714
BC152350	N/A	N/A	N/A	0.0170927	0.740922	1.72766	-0.119168	0.669941
BC016257	Lad1	LAD1	-	0.0171954	0.744647	1.69736	-0.0908679	0.617054
AK165741	Mapk12	MAPK12	AW123708/Erk6/P38gamma/Prkm12/Sapk3	0.0172007	0.744143	1.6676	0.233761	0.720595
AK160486	9030025P20Rik	9030025P20RIK	D17Zt9e	0.0172606	0.746008	1.73783	-0.0223459	0.46906
XM_001480016	LOC100043040	LOC100043040	-	0.0172908	0.746579	1.73376	-0.0115211	0.686564
BC019416	Tmem40	TMEM40	9030407H20Rik/AV091463/W64236	0.0173428	0.748096	1.73117	0.276753	0.568851
AK020835	A930009E05Rik	A930009E05RIK	-	0.0173573	0.74799	1.8222	0.498796	1.22561
NM_001102563	Prrt2	PRRT2	1500031I19Rik/AI195361	0.0173594	0.747349	1.61444	-0.155728	0.769027
BC152947	Proca1	PROCA1	4933404M19Rik	0.0173709	0.747118	1.69379	-0.0317479	0.515847
XM_981747	Gm7135	GM7135	EG634346	0.0173802	0.74679	1.59451	0.0449104	0.713308
AK019745	4930546J17Rik	4930546J17RIK	-	0.0174293	0.748173	1.72348	-0.0160742	0.644019
AK080591	Rnf170	RNF170	6720407G21Rik/AI481227/MGC118197	0.0174886	0.74999	1.73711	-0.0407248	0.590103
BC089545	Tulp2	TULP2	MGC107290/Pdet	0.0175423	0.751562	1.68655	-0.00877547	0.730457
XM_001477387	Gm3625	GM3625	-	0.0175971	0.753178	1.73898	0.0602553	0.509494
AK077074	Trp53rk	TRP53RK	2810408M09Rik/4933401B08Rik/5630401H01Rik/MGC2882/Nori-2/PRPK/Trp53tk/mNori-2p	0.017614	0.753175	1.66746	-0.0515348	0.825446
AK007020	1700086L19Rik	1700086L19RIK	1700006L05Rik/AU016007	0.017614	0.753175	1.67451	0.271615	0.564102
AK143568	Zc3hav1	ZC3HAV1	1200014N16Rik/2900058M19Rik/9130009D18Rik/9830115L13Rik/D6Bwg1452e/ZAP	0.0176274	0.75229	1.74061	0.0675615	0.58343
AK053623	Tmem229b	TMEM229B	6330442E10Rik/9830138K24/AU019070	0.0176324	0.751776	1.72903	-0.0573616	0.509166
AF155353	Asb2	ASB2	1110008E15Rik	0.0176489	0.751755	1.68021	0.170273	0.621255
XM_001480912	BC026762	BC026762	-	0.0176623	0.751599	1.69834	0.283415	0.65627
AK011427	Pla2r1	PLA2R1	Pla2g1br	0.0176709	0.751242	1.67683	0.176228	0.5609
AK047654	Phactr1	PHACTR1	9630030F18Rik/Rpel1	0.0176851	0.751125	1.71407	0.0247578	0.440028
XM_001477133	Gm14850	GM14850	OTTMUSG00000018259	0.0177195	0.751864	1.67674	0.0783628	0.519211
XM_001478698	Gm15434	GM15434	ENSMUSG00000066645/OTTMUSG00000021804	0.0177318	0.75166	1.71932	-0.0117242	0.453718
XM_001476888	Nlrp12	NLRP12	Nalp12	0.0177349	0.751074	1.5908	0.194612	0.953203
BC027018	Mrpl33	MRPL33	0610009M10Rik	0.0177952	0.752902	1.58435	0.294888	0.994918
AF401228	Neurl1a	NEURL1A	2410129E16Rik/AI450910/AI481072/Neu1/Neur1/Neurl/Nlz/Rnf67	0.0178395	0.754057	1.74409	0.119761	0.57986
AK049588	Nipbl	NIPBL	4921518A06Rik/4933421G18Rik/C79399/Idn3	0.0178961	0.755727	1.72833	0.108115	0.526123
BC111909	Il9r	IL9R	MGC130502	0.0179484	0.757211	1.68354	0.274239	0.637597
AK134036	Cln3	CLN3	AI323623	0.0180345	0.760115	1.65764	-0.00980004	0.626348
BC134378	Hes7	HES7	bHLHb37	0.018087	0.761602	1.67297	-0.0711995	0.589867
BC130257	Tead4	TEAD4	ETFR-2/Etfr2/FR-19/TEAD-4/TEF-3/Tcf13r1/Tef3/Tefr/Tefr1/Tefr1a	0.0180924	0.761105	1.66712	-0.297255	0.57375
BC115871	Cacna2d1	CACNA2D1	Cacna2/Cchl2a/MGC141430	0.0181078	0.761028	1.72896	-0.0676777	0.730812
AK161246	Cdc123	CDC123	AA959893/G431001I09Rik	0.0181139	0.760561	1.58839	0.255882	1.07802
AK154112	Acox3	ACOX3	BI685180/EST-s59/PCOX	0.0181418	0.761007	1.69972	-0.156394	0.555069
BC116298	Cdca2	CDCA2	2610311M19Rik/AI586158	0.0181692	0.761433	1.76413	0.206586	0.692769
AK154092	Plekho2	PLEKHO2	AI840980/MGC30448/Plekhq1	0.0181698	0.760739	1.96273	0.547081	1.46566
AK087265	Gns	GNS	2610016K11Rik/AU042285/C87209/G6S/N28088	0.0181726	0.760133	1.73656	-0.0636311	0.735758
AK016993	4933430H15Rik	4933430H15RIK	-	0.0181737	0.759461	1.66298	-0.0895399	0.534647
BC064820	Sdr9c7	SDR9C7	1810054F20Rik/Rdh20/Rdhs/SDR-O/Sdro	0.018175	0.7588	1.73975	0.0793883	0.500201
XM_001480478	Brd4	BRD4	Brd5/HUNK1/MCAP/WI-11513	0.0182009	0.75916	1.67658	0.241822	0.634799
BC023035	Cep110	CEP110	6720467O09Rik/AA968343/Cep1/IB3/5/Ma2a8	0.0182099	0.758821	1.66965	0.272142	0.567352
AK086121	AA986860	AA986860	E030025M07/MGC156398	0.0182292	0.758907	1.43206	0.188471	1.0265
AK052305	Pml	PML	1200009E24Rik/AI661194/Trim19	0.0182321	0.758315	1.67938	-0.0259094	0.678884
AK005692	Pdilt	PDILT	1700007B13Rik	0.018235	0.757723	1.66987	-0.0469636	0.53559
BC095950	Mfap3l	MFAP3L	4933428A15Rik/5430405D20Rik/AI461995/AW125052/NYD-sp9/mKIAA0626	0.0182443	0.757397	1.68057	0.0402191	0.550729
BC106860	Mmp21	MMP21	MGC124281/MGC124282	0.0182486	0.756864	1.62045	0.240202	0.592857
AK046879	Ablim2	ABLIM2	AI606905/C230091L11	0.018252	0.756295	1.72638	0.204862	0.662562
BC002237	H2-DMb1	H2-DMB1	AI385589/H-2Mb1/H2-Mb1	0.0182561	0.755754	1.70129	-0.107571	0.463225
BC152330	Depdc1b	DEPDC1B	9830132O03/AW260467/XTP1	0.0182701	0.755627	1.58642	0.0851489	0.767313
AK146183	I730030J21Rik	I730030J21RIK	-	0.0183199	0.756978	1.58992	0.032529	0.736136
AK158291	N/A	N/A	N/A	0.0183206	0.756299	1.7422	0.170244	0.72572
AK030052	4930455J16Rik	4930455J16RIK	-	0.0183263	0.755826	1.66195	0.227076	0.536621
AK139598	Psip1	PSIP1	AA408851/AU015605/Dfs70/Ledgfa/Ledgfb/Psip2	0.0183285	0.755215	1.70782	0.206554	0.799759
AK170813	Hk3	HK3	MGC143940	0.0183548	0.755592	1.66195	-0.192516	0.604743
BC121791	Slc5a12	SLC5A12	AI315119/D630015G19/SMCT2	0.0183564	0.754953	1.71107	0.291299	0.602838
AK172238	Whsc1l1	WHSC1L1	6720429E03/A530023P05/AI528490/NSD3/WHISTLE	0.018362	0.754484	1.5586	-0.0802515	0.861739
AY072035	Tcf7l2	TCF7L2	TCF4B/TCF4E/Tcf-4/Tcf4/mTcf-4B/mTcf-4E	0.018418	0.756078	1.66121	0.0652573	0.75467
BC156752	Plcb2	PLCB2	AI550384/B230205M18Rik/B230399N12	0.0184743	0.757688	1.70819	0.0213102	0.42667
BC087955	Clec9a	CLEC9A	9830005G06Rik/DNGR-1	0.0185029	0.758154	1.73108	0.0860582	0.497597
AF378330	Abcg4	ABCG4	6430517O04Rik	0.0185429	0.759092	1.70134	0.288102	0.849646
AK138981	Casz1	CASZ1	2410019P08Rik/AV096627/BC040081/Cst/D4Ertd432e/MGC31683	0.0185617	0.759157	1.54487	0.279364	0.750257
XM_001475166	N/A	N/A	N/A	0.0185656	0.758612	1.66876	-0.179955	0.719594
BC066866	Gcm1	GCM1	GCMa/Gcm-rs2/Gcm1-rs1/glide	0.0185884	0.758845	1.75222	0.215792	0.611833
AK190590	Tacc1	TACC1	4833447E04Rik/AA960202/B230378H13Rik	0.0186081	0.758947	1.70351	-0.0912992	0.458853
AF329360	Mtl5	MTL5	tesmin	0.0186317	0.759207	1.65027	0.112723	0.589915
BC034343	Trdn	TRDN	2310045H21Rik/EG432451/TDN	0.0186376	0.758747	1.56029	0.332622	1.21466
AK166360	Ddx24	DDX24	1700055J08Rik/2510027P10Rik/AI649272	0.0186799	0.75977	1.60118	0.258538	1.18904
AK137619	D930015E06Rik	D930015E06RIK	mKIAA0922	0.0186892	0.759448	1.71455	-0.0432559	0.517668
NM_028440	3110003A17Rik	3110003A17RIK	1700028I04Rik/MGC107537	0.0186937	0.758934	1.71802	0.0641597	0.459395
BC108334	Sat1	SAT1	AA617398/SSAT/Sat	0.0187062	0.758742	1.67067	0.0818788	0.790219
AF329833	Grtp1	GRTP1	5430401C05Rik/C81211/Tbc1d6	0.0187508	0.759853	1.5956	0.249752	1.05297
BC012315	Ormdl1	ORMDL1	C730042F17Rik	0.0187662	0.75978	1.6941	0.105361	0.436572
AK140896	Gm6307	GM6307	EG622283	0.0187929	0.760165	1.73949	0.193156	0.601589
BC061005	Gngt2	GNGT2	AV096488	0.0188035	0.759899	1.71318	0.0745522	0.532004
AK036614	2013-03-01	39142	9530046H09Rik/MGC7259	0.0188099	0.759461	1.69958	0.0980282	0.518456
AK148490	Fhad1	FHAD1	2900090M10Rik/B230311F11	0.0188406	0.760009	1.62901	-0.174662	0.667359
AK146577	Nmi	NMI	-	0.0188558	0.759927	1.68202	0.0772266	0.480266
AK035704	4921513D23Rik	4921513D23RIK	BC031575/C87306/E030019O05/KIAA0430/LKAP/MGC36956/mKIAA0430	0.018876	0.760046	1.72401	-0.0627345	0.55551
AK006690	1700042O10Rik	1700042O10RIK	-	0.0189197	0.761111	1.68643	-0.100318	0.618245
X06772	N/A	N/A	N/A	0.0189303	0.760846	1.61354	0.123298	0.777543
XM_001473804	Kcnb2	KCNB2	9630047L19Rik/BB130875/Kv2.2	0.0189586	0.761291	1.7309	0.209722	0.669738
AK153957	Tpx2	TPX2	2610005B21Rik/DIL2/REPP86/p100	0.0189971	0.762143	1.70857	-0.116589	0.576268
BC101944	Mag	MAG	Gma/MGC123387/siglec-4a	0.0190064	0.761824	1.69397	-0.172479	0.482528
AK186035	Pkig	PKIG	PKIgamma	0.0190208	0.761714	1.67248	-0.0479049	0.523808
AK162046	Odz4	ODZ4	Doc4/ELM2/R75022/Ten-m4/l(7)-3Rn/l7Rn3/mKIAA1302	0.0190283	0.761322	1.63657	0.0449862	0.562025
AK161165	Tulp2	TULP2	MGC107290/Pdet	0.0190491	0.761466	1.67422	0.0131187	0.474367
AK006931	Lrrc27	LRRC27	1700071K18Rik/2310044E02Rik	0.0190578	0.761121	1.66361	0.163951	0.704756
BC125629	Sprr3	SPRR3	SPR3	0.0191062	0.762367	1.75062	0.225095	0.835953
AF246711	Aldh1a3	ALDH1A3	ALDH6/RALDH3/V1	0.019135	0.762825	1.72368	0.244694	0.925126
XM_001472711	Gm2167	GM2167	-	0.0191524	0.762831	1.68661	0.253363	0.79319
XM_001473684	Gm2465	GM2465	-	0.0192271	0.765117	1.64945	0.096215	0.565831
AK134942	Fam193a	FAM193A	MGC106708	0.0192617	0.765806	1.72407	0.252241	0.534226
AF038896	Pde4d	PDE4D	9630011N22Rik/Dpde3	0.0192803	0.765854	1.62738	0.0564849	0.689592
AK172603	Gtl3	GTL3	2600014O15Rik/AL024127/T10-2A2	0.0193278	0.767053	1.72674	-0.0296965	0.508654
NR_002865	Rnu11	RNU11	MBII-407/Mirn801/mir-801/mmu-mir-801	0.0193833	0.768564	1.63705	-0.0583491	0.66857
AK031613	Ccnf	CCNF	CycF	0.0194112	0.768978	1.70284	-0.231883	0.566213
L13171	Mef2c	MEF2C	5430401D19Rik/9930028G15Rik/AV011172/Mef2	0.0194284	0.76897	1.73469	-0.0140406	0.632021
XM_001476107	Gm3255	GM3255	-	0.0194537	0.769284	1.64607	0.0654369	0.789104
BC037541	Lynx1	LYNX1	AI838844	0.0194655	0.769061	1.74793	0.25211	0.868595
BC107220	Fcnb	FCNB	MGC130137/MGC130138	0.0195033	0.769866	1.6875	0.165344	0.85119
AK044306	Cpsf7	CPSF7	5730453I16Rik/AL022757/C330017N18Rik/MGC46982	0.019532	0.770312	1.71311	-0.0532062	0.704364
BC027011	Abhd6	ABHD6	0610041D24Rik/AA673485/AV065425	0.0195785	0.771454	1.5849	0.178939	0.712422
BC038328	N/A	N/A	N/A	0.0195977	0.771524	1.68673	-0.0786973	0.45954
XM_001473183	D16Ertd472e	D16ERTD472E	1700010I10Rik/2310009O17Rik/AI256766/AW536354/E330003K22Rik	0.0196339	0.772262	1.63799	0.0680047	0.730632
AK005522	Dlk1	DLK1	AW742678/DlkI/FA1/Ly107/Peg9/SCP1/ZOG/pG2/pref-1	0.0196344	0.771593	1.68123	0.175173	0.75953
BC156916	Opn3	OPN3	ERO/Ecpn/MGC124138/panopsin	0.0197168	0.774142	1.52509	0.0539987	0.897519
AK149240	A530088H08Rik	A530088H08RIK	Pirt	0.0197168	0.774142	1.74129	0.261599	0.815167
AK161700	N/A	N/A	N/A	0.0197704	0.774871	1.67628	0.189798	0.547662
AK038285	Dock8	DOCK8	1200017A24Rik/5830472H07Rik/A130095G14Rik/AI461977	0.0197895	0.774929	1.70224	-0.0818295	0.450222
AK141428	Crbn	CRBN	2610203G15Rik/2900045O07Rik/AF229032/AW108261/piL	0.0198445	0.776395	1.60515	-0.191825	0.910739
XM_990203	Myo18b	MYO18B	4932408L24Rik/4933411E19Rik/Gm448	0.0198599	0.77631	1.70885	-0.0560397	0.515637
BC044880	Wipf3	WIPF3	9030621G03/BQ952480	0.0198764	0.776269	1.69572	-0.112183	0.712444
XM_898489	Gm6530	GM6530	-	0.0199051	0.776705	1.70944	-0.000145674	0.506259
AK051727	6030446N20Rik	6030446N20RIK	-	0.0199135	0.776346	1.66403	-0.0840185	0.675097
AK166263	Lck	LCK	Hck-3/Lsk/Lskt/p56/p56Lck	0.0199149	0.775714	1.70438	-0.0142862	0.497508
AK162763	Cops4	COPS4	AW208976/D5Ertd774e/MGC151177/MGC151203	0.0199529	0.776511	1.67626	0.0227675	0.706119
XM_985780	Gm8272	GM8272	EG666751	0.0199814	0.776937	1.59941	0.237115	0.653095
AK052145	Pum1	PUM1	AA517475/Pumm/mKIAA0099	0.0199973	0.776869	1.68263	-0.18713	0.535805
XM_001478283	N/A	N/A	N/A	0.0200077	0.77659	1.71766	0.169589	0.501281
AK162129	Trim13	TRIM13	3110001L12Rik/CAR/LEU5/RNF77/Rfp2	0.0200077	0.77659	1.59848	0.16969	0.613362
AY427559	Gja1	GJA1	AU042049/AW546267/Cnx43/Cx43/Cx43alpha1/Gja-1/Npm1/connexin43	0.020034	0.776246	1.75009	0.218022	0.77939
BC099472	H2-T23	H2-T23	37b/37c/H-2T23/H2-Qa1/MGC117681/Qa-1/Qa-1(b)/Qa1/Qed-1/T18c/T18c(37)/T23b/T23d	0.0200507	0.776214	1.71282	-0.085831	0.580044
X89264	Zfp37	ZFP37	AV042165/Tzn/Zfp-37	0.0201071	0.777715	1.6647	0.0437961	0.481245
XM_903024	2410003L11Rik	2410003L11RIK	-	0.0201213	0.777585	1.54801	-0.143112	0.698277
AK134703	N/A	N/A	N/A	0.0201553	0.778217	1.70509	0.198491	0.562735
BC006944	Enpp3	ENPP3	AI876438/CD203c/MGC6548	0.0202033	0.779389	1.46553	0.04956	0.943982
BC156902	Asb14	ASB14	Asb-14	0.0202078	0.778883	1.74125	0.370372	1.17833
AK132560	Camta1	CAMTA1	1810059M14Rik/2310058O09Rik/AI316882/AW987475/KIAA0833/mKIAA0833	0.0202484	0.779765	1.7067	0.0928869	0.532035
AK035077	Ppp2r3a	PPP2R3A	3222402P14Rik/A730042E07/MGC29057	0.020254	0.779303	1.68775	-0.0369697	0.733829
AK041354	Vezt	VEZT	6330418D12/AI854408/vezatin	0.0202658	0.779077	1.72085	0.104782	0.581282
BC006743	Gm9779	GM9779	ENSMUSG00000043225	0.0202705	0.778583	1.71507	-0.101137	0.514006
AK005453	Prrg2	PRRG2	1600014G02Rik/2510041M06Rik/N4WBP1	0.0203045	0.779209	1.67784	0.0152888	0.432686
AB185844	Wdr67	WDR67	4-B-3/D330013L20Rik/Gm85/MGC76603	0.020317	0.77901	1.69116	0.00908621	0.70828
XM_001478836	Gm4038	GM4038	-	0.020513	0.785846	1.47414	0.0761475	0.819413
BC057055	Sobp	SOBP	2900009C16Rik/5330439J01Rik/JXC1/MGC67344/jc	0.0205467	0.786456	1.72769	0.178785	0.563633
BC064006	Nfatc2	NFATC2	AI607462/NFAT1/NFAT1-D/Nfatp	0.020568	0.786589	1.69257	-0.114543	0.507215
AK038366	Tbc1d10c	TBC1D10C	1810062O14Rik/AI428527	0.0205762	0.78622	1.71226	0.0780231	0.474522
M16367	Fcgr2b	FCGR2B	AI528646/CD32/F630109E10Rik/Fc[g]RII/FcgRII/Fcgr2/Fcgr2a/Fcr-2/Fcr-3/Ly-17/Ly-m20/LyM-1/Lym-1	0.0205778	0.785601	1.71582	0.0692151	0.911923
BC094937	Rhoh	RHOH	5830400A04Rik/AU019774/Arhh	0.0205873	0.785285	1.70297	0.0409833	0.507114
AK036604	Nrf1	NRF1	C87038/D6Ertd415e	0.0205875	0.784616	1.62617	0.0547373	0.691493
XM_131510	1700011H22Rik	1700011H22RIK	-	0.0206033	0.784543	1.70434	0.0505442	0.633405
BC060190	Prr18	PRR18	9630019K15Rik	0.0206128	0.784229	1.6919	-0.121529	0.52514
XM_991961	Gm8773	GM8773	EG667705	0.020626	0.784053	1.59162	0.179151	0.733691
BC062807	Cd3d	CD3D	T3d	0.0206432	0.784033	1.69502	-0.0285144	0.50013
BC054396	Stmn1	STMN1	19K/AI131641/Lag/Lap18/PP17/PP18/PR22/SMN/op18/p18/p19/pig	0.0206803	0.784768	1.63187	0.293556	0.606644
AK148446	2810002N01Rik	2810002N01RIK	1700081D05Rik/Apop-1/Apop1	0.0206839	0.784232	1.68473	0.135717	0.630851
S60314	Dmpk	DMPK	DM/Dm15	0.0206848	0.783594	1.7157	0.0137457	0.541191
AK141186	Adrbk2	ADRBK2	4833444A01Rik/AI851927/AW551196/Adrbk-2/Bark-2/GRK3	0.0206903	0.783128	1.72378	0.0573905	0.638
BC018331	Ms4a6d	MS4A6D	1110058E16Rik/AI447446/Ms4a11	0.0207027	0.782928	1.69166	0.0330829	0.48735
AK147312	Lztfl1	LZTFL1	5530402H04Rik/6130400H19Rik/AI414725/AW048545/MGC106871	0.0207725	0.784893	1.71081	0.110086	0.525529
BC005623	Sytl1	SYTL1	9030417L18/MGC7008/PSGL-1/Slp1	0.0207813	0.784556	1.67178	-0.00208139	0.5638
BC063760	Art1	ART1	ADPRT/Yac-1	0.0207829	0.783945	1.70413	0.0622832	0.553082
BC030073	Rnf208	RNF208	1110061N23Rik	0.0208598	0.786177	1.69152	0.199514	0.642611
BC050848	Clspn	CLSPN	B130025E01/C85083/CLASPIN/E130314M08Rik	0.0209345	0.788321	1.63291	0.200457	0.648089
BC034662	Bloc1s1	BLOC1S1	AI839753/BLOS1/Gcn5l1	0.0209536	0.788365	1.69025	-0.0244593	0.429931
AK015290	Ccdc116	CCDC116	4930432J16Rik	0.0209588	0.787889	1.67213	0.0381858	0.469274
AF349658	Tbx1	TBX1	-	0.0209647	0.78744	1.49392	0.0206904	0.926699
AK009261	Mvk	MVK	2310010A05Rik/AI256848/AI414037/MK	0.0209964	0.787961	1.66981	0.0223045	0.66602
BC057887	B3galt5	B3GALT5	1190002B21Rik/AU045265/b3Galt-V	0.0210018	0.787496	1.72537	0.258168	0.766583
BC006780	Krt5	KRT5	3300001P10Rik/AW146334/CK5/K5/Krt2-5/Tfip8	0.0210201	0.787515	1.63561	0.224209	0.721307
XM_133219	Nkpd1	NKPD1	2310015G09Rik	0.0210654	0.788542	1.69727	0.0979361	0.452599
BC058965	Neurod2	NEUROD2	Ndrf/bHLHa1	0.0210776	0.788332	1.65756	0.139883	0.568277
AK083021	Sfrs18	SFRS18	5730406M06Rik/AA673174	0.0211159	0.789095	1.65464	-0.0747613	0.764731
AK030090	Aqr	AQR	AW495846/mKIAA0560	0.0211392	0.789298	1.62024	0.0474192	0.700591
AK076372	4732471J01Rik	4732471J01RIK	-	0.0211664	0.789645	1.61676	-0.0216823	0.640088
AK156427	N/A	N/A	N/A	0.0211881	0.789789	1.70531	0.174733	0.573976
BC057200	Itgax	ITGAX	AI449405/Cd11c/Cr4/N418	0.0212499	0.791425	1.68354	0.0736032	0.444888
XM_001481294	Gm626	GM626	ENSMUSG00000071536/Frmpd2/Gm1582	0.0212597	0.79112	1.68463	-0.153135	0.45885
BC115886	Pdzd2	PDZD2	4930537L06Rik/A930022H17Rik/Gm82/KIAA0300/Pdzk3/mKIAA0300	0.0213233	0.79282	1.66729	0.181636	0.592192
BC066020	Zfp69	ZFP69	Gm1029/Krab2/Zfp63	0.0213239	0.792178	1.68352	-0.0417132	0.435017
XM_486606	Gm14332	GM14332	OTTMUSG00000016361	0.0213357	0.79195	1.5852	-0.0526647	0.754292
AK138722	Dock10	DOCK10	9330153B10Rik/A630054M16Rik/Jr4/Jr5/MGC183664/R75174/ZIZ3/Zizimin3/mKIAA0694	0.0213889	0.793258	1.70081	0.166028	0.524475
AK087174	Npc1	NPC1	A430089E03Rik/C85354/D18Ertd139e/D18Ertd723e/lcsd/nmf164/spm	0.0214034	0.793129	1.29419	-0.348394	1.27459
BC051422	Kcnb1	KCNB1	Kcr1-1/Kv2.1/Shab	0.0214661	0.794786	1.61574	-0.0304145	0.673025
AK166916	Sync	SYNC	1110057H03Rik/MGC124230/SNIP4	0.0214856	0.794841	1.70764	-0.0969852	0.523815
XM_001478273	6720432D03Rik	6720432D03RIK	-	0.0214906	0.79436	1.55942	0.0510027	0.676809
AK038124	P2ry10	P2RY10	5830408N17Rik/P2Y10	0.0215605	0.796279	1.68617	0.0774664	0.53774
AK007154	1700109K24Rik	1700109K24RIK	4933425G21Rik	0.0216011	0.797109	1.69703	0.0728334	0.513282
BC052144	Gstt4	GSTT4	4930583C14Rik/AI507011	0.021611	0.796811	1.64026	0.195059	0.536504
AK018948	1700112J05Rik	1700112J05RIK	1700110A09Rik	0.0216246	0.796647	1.6466	-0.0344166	0.630472
AK140922	N/A	N/A	N/A	0.0216445	0.796717	1.63226	0.250578	0.888253
BC065800	Gm13476	GM13476	OTTMUSG00000012358	0.0216456	0.796095	1.69791	0.000366449	0.574144
AK155592	N/A	N/A	N/A	0.0216794	0.796672	1.57786	0.206307	0.753357
BC113954	Myo1g	MYO1G	E430002D17Rik	0.0217097	0.797124	1.69286	-0.0373536	0.459124
AK049968	Anapc7	ANAPC7	APC7/AW545589	0.021741	0.797608	1.65941	0.0436943	0.441237
AK089900	Uvrag	UVRAG	9530039D02Rik/AI648770/BB124205/Uvrag1/Uvragl	0.0217797	0.798365	1.63098	0.293658	0.517089
AY659955	A2bp1	A2BP1	A2bp/Hrnbp1/fox-1	0.0217801	0.79772	1.62139	0.100406	0.926712
BC016094	Slc24a1	SLC24A1	MGC27617	0.0217804	0.797067	1.65622	0.121758	0.442696
AK140325	Sh2b2	SH2B2	Aps	0.0218336	0.798353	1.63036	-0.0624768	0.857766
BC037439	Papolg	PAPOLG	9630006B20Rik	0.0218671	0.798916	1.64707	0.206029	0.504052
BC119608	Phxr1	PHXR1	SP34	0.0218822	0.79881	1.53053	-0.0409381	0.838206
BC089504	Ankrd5	ANKRD5	AV276460	0.0219225	0.79962	1.68994	0.114084	0.539118
BC039983	Mrpl4	MRPL4	1110017G11Rik	0.0219255	0.799068	1.64848	-0.090805	0.651026
AK146965	Clta	CLTA	AV026556	0.0219377	0.798854	1.45048	-0.0835148	0.90082
BC012275	Ankmy2	ANKMY2	AI035571/MGC18754/ZMYND20	0.021942	0.798353	1.59041	-0.00592105	0.709466
BC156804	Skap1	SKAP1	1700091G21Rik/Scap1/Skap-55	0.0219565	0.798222	1.63431	0.103185	0.575418
NM_001085516	Gm12794	GM12794	OTTMUSG00000008450	0.0219601	0.797697	1.58457	0.241342	0.811779
AK007719	Snord123	SNORD123	0610007N19Rik	0.0220203	0.799228	1.65848	0.257723	0.603575
BC103785	Igh	IGH	MGC102661/MGC102662/MGC103226/MGC118125/MGC28019/MGC36307/MGC6486/MGC6522/MGC6529/MGC6628/MGC6740/MGC68276/MGC68378	0.0220504	0.799663	1.22288	0.136106	1.37702
AK165582	Prune2	PRUNE2	6330414G02Rik/A230083H22Rik/A330102H22Rik/KIAA0367/mKIAA0367	0.0221347	0.802059	1.67379	0.21837	0.626005
BC005453	Mycn	MYCN	N-myc/Nmyc/Nmyc-1/Nmyc1/bHLHe37/c-nmyc	0.0221487	0.80191	1.68159	0.371872	0.996644
BC115450	Hist1h4c	HIST1H4C	-	0.0221716	0.80208	1.66519	-0.00229589	0.418414
BC025434	Cuedc1	CUEDC1	AI841487/C330016O16Rik	0.0221933	0.80221	1.55895	0.251342	0.633153
BC156060	Ampd1	AMPD1	AI553520/Ampd-1	0.0222374	0.803148	1.70913	0.0893366	0.570907
XM_001471976	Gm1983	GM1983	-	0.0222422	0.802663	1.6311	-0.0537974	0.570251
AK149867	Med25	MED25	2610034E13Rik/2610529E18Rik/ESTM2/X83308	0.0222676	0.802922	1.58598	-0.00623735	0.724486
AK004863	Adh6-ps1	ADH6-PS1	1300002P07Rik/Adh5ps	0.0223002	0.803442	1.22057	0.367782	1.61934
AK084644	Axin2	AXIN2	Axi1/Axil/Conductin	0.0223404	0.804238	1.67434	0.172217	0.627699
AK039030	N/A	N/A	N/A	0.0224349	0.806979	1.63458	-0.114517	0.675464
U58973	Gfi1	GFI1	AW495828/Gfi-1/Pal-1/Pal1	0.0225637	0.810952	1.69119	0.101771	0.543223
XM_620543	Gm5901	GM5901	EG545989	0.0225743	0.810675	1.67279	0.0159581	0.471888
X65980	Myl10	MYL10	1700027I08Rik/Mylc2pl/PLRLC/PLRLC-A/PLRLC-B/PLRLC-C	0.0225893	0.810552	1.65266	0.0701015	0.432652
AK079954	1300015D01Rik	1300015D01RIK	A530094K13	0.0225945	0.810081	1.20059	-0.067634	1.04244
AK009064	2310001H17Rik	2310001H17RIK	AI646108	0.0226241	0.810487	1.68819	-0.0320829	0.51923
BC107257	Asb12	ASB12	2310036C05Rik/Asb-12/MGC130200	0.0226635	0.81124	1.67749	0.0974189	0.750745
AK036472	Atxn7l1	ATXN7L1	2810423G08Rik/Atxn7l4/MGC28883	0.0226961	0.811749	1.54254	-0.085058	0.897205
BC110660	Taf1d	TAF1D	2810003M17Rik/4930553M18Rik/5930426I11Rik/Josd3/MGC117821/TAF(I)41/TAFI41	0.0226997	0.811222	1.61541	-0.0164063	0.768112
AK032155	Cinp	CINP	1810047K05Rik/2810452K22Rik	0.0227276	0.81156	1.66974	-0.0218764	0.445615
AK040117	Wdr27	WDR27	0610012K18Rik	0.0227353	0.811179	1.65006	0.0190517	0.451314
BC068172	Bfsp2	BFSP2	5830418P13Rik/AI448593/CP49	0.022774	0.811905	1.64744	0.201778	0.616888
AK161636	Arhgap17	ARHGAP17	5730403H17Rik/Nadrin/Rich1/Wbp15	0.0227778	0.811387	1.6324	0.0876759	0.767912
AK190153	Prc1	PRC1	D7Ertd348e/MGC6745	0.0227781	0.810741	1.57662	0.337232	1.09172
BC006716	Vdr	VDR	Nr1i1	0.0227948	0.810684	1.61951	0.280807	0.680187
BC019216	Pqlc2	PQLC2	BC019216/MGC29170/MGC38094	0.0228095	0.810555	1.6465	0.187012	0.688592
XM_001478877	100042802	100042802	91300000000	0.0228408	0.811013	1.66968	-0.199121	0.579701
XM_001479894	Gm5852	GM5852	EG545550	0.0228732	0.81151	1.63021	-0.0580707	0.575266
BC049127	Rufy3	RUFY3	2810428M05Rik/6330416M07Rik/AW455998/AW538594/D5Bwg0860e/Ripx/Rpipx/mKIAA0871	0.0228885	0.811404	1.6404	0.125008	0.661607
NM_001098842	Gm6812	GM6812	EG627927	0.0229141	0.81166	1.67553	0.0295499	0.520806
AK042341	Nsf	NSF	AI316878/AU020090/AU067812/SKD2	0.0229187	0.81117	1.55784	0.277699	0.614594
BC010485	Ildr1	ILDR1	AU041483/AU044638	0.0229515	0.811681	1.63274	0.0442877	0.489848
AY155440	Rnf148	RNF148	4933432M07Rik/Greul3	0.0229739	0.811824	1.61143	-0.00921949	0.591774
BC060741	Egf	EGF	AI790464	0.0229888	0.811703	1.64846	-0.157927	0.630524
AK031423	Cwf19l2	CWF19L2	3230401L03Rik/9030209E10	0.0229972	0.81135	1.5833	-0.0978568	0.676007
XM_001474794	Gm12349	GM12349	OTTMUSG00000006273	0.0230287	0.811812	1.66056	-0.0759401	0.438133
BC148390	Olfr398	OLFR398	MOR157-1	0.0230314	0.81126	1.66513	-0.120324	0.539032
AK003841	1110020A21Rik	1110020A21RIK	2600015P10Rik	0.0230497	0.811259	1.54926	0.215916	0.659382
AK008010	Odf3b	ODF3B	2010001J22Rik	0.0230694	0.811306	1.65192	-0.135476	0.706546
AK163394	C130026I21Rik	C130026I21RIK	4930565N07Rik/OTTMUSG00000029174	0.0230717	0.81074	1.6833	0.100153	0.487797
BC064005	Popdc2	POPDC2	AV006127/Pop2	0.0230952	0.810922	1.68045	0.186037	0.800604
BC132370	Ankrd23	ANKRD23	1110058D09Rik/2310041C05Rik/AI853437/Darp/MARP3	0.0231204	0.81116	1.557	-0.16169	1.01011
S74190	N/A	N/A	N/A	0.023133	0.81096	1.67632	0.0726569	0.472736
XM_621267	Gm12581	GM12581	OTTMUSG00000007589	0.0232764	0.815337	1.61708	-0.176391	0.585869
AK005544	Sel1l	SEL1L	AW493766/KIAA4137/Sel1h/mKIAA4137	0.0233171	0.816117	1.60674	0.027449	0.718249
X07967	Xlr	XLR	-	0.0234559	0.820325	1.66437	0.102621	0.546431
BC019589	Snrpn	SNRPN	2410045I01Rik/HCERN3/MGC18604/MGC30325/Peg4/SMN	0.0234692	0.820142	1.64509	0.209589	0.572023
AK078931	9130204K15Rik	9130204K15RIK	-	0.0235326	0.821708	1.36202	0.00291697	0.885637
BC150159	Adam4	ADAM4	AV274654/tMDCV	0.0235582	0.821951	1.65483	0.183472	0.467737
BC120781	Hormad2	HORMAD2	4930529M09Rik	0.0235992	0.822731	1.61129	-0.213096	0.577972
BC111834	Nppc	NPPC	CNP/MGC130574/lbab	0.0236386	0.823454	1.66705	-0.0396815	0.57101
XM_001477370	Gm3622	GM3622	-	0.0236868	0.824484	1.575	0.191954	0.62392
AK220328	Smg1	SMG1	2610207I05Rik/5430435M13Rik/C130002K18Rik/mKIAA0421	0.0237081	0.824575	1.64209	0.0507228	0.51289
BC145642	Lrrfip1	LRRFIP1	AU024550/Fliiap1	0.0237305	0.824705	1.67872	0.122773	0.555909
BC050039	Wdr67	WDR67	4-B-3/D330013L20Rik/Gm85/MGC76603	0.0237321	0.824112	1.67108	-0.0236446	0.556628
BC021406	Ube4a	UBE4A	4732444G18Rik/9930123J21Rik/UFD2b	0.0237418	0.823802	1.63756	-0.00302323	0.491844
BC030415	Col20a1	COL20A1	1700051I12Rik	0.0237581	0.823721	1.6792	0.224044	0.610087
NR_003634	Rps4y2	RPS4Y2	1110033J19Rik/AA407494/MGC59460	0.0237837	0.823961	1.49212	0.100199	0.775856
AK143721	Tlr1	TLR1	-	0.0237853	0.82337	1.63454	-0.168627	0.582451
BC116364	Psmb9	PSMB9	Lmp-2/Lmp2	0.0238217	0.823986	1.67111	0.0820264	0.474402
BC005735	Ahctf1	AHCTF1	6230412P20Rik/AV011447/Elys	0.0238469	0.82421	1.59322	-0.279606	0.588996
BC053727	Ccne2	CCNE2	-	0.0238475	0.823589	1.60061	-0.221894	0.630924
NM_001105186	Vmn2r73	VMN2R73	EG620928	0.0238559	0.823234	1.63678	0.0167242	0.470676
AK136474	Upp1	UPP1	AI325217/UPase/UdRPase/Up/Upp	0.0238713	0.823123	1.5626	-0.0123405	0.743318
XM_001480755	Gm4407	GM4407	-	0.0238958	0.823323	1.6279	-0.128071	0.590741
AK160822	Plod1	PLOD1	2410042F05Rik/AI854890/AV007929/Lh1/Plod	0.0239118	0.823235	1.60665	-0.0720072	0.65702
AK157263	Stat1	STAT1	2010005J02Rik/AA408197	0.0239229	0.822975	1.68844	0.196879	0.541331
AK009836	2310046A06Rik	2310046A06RIK	AI931782/MGC107700	0.0239361	0.822786	1.7067	0.269319	0.975458
AK163433	2610100L16Rik	2610100L16RIK	-	0.0239528	0.822722	1.58472	0.0574157	0.748894
BC145834	Gpr77	GPR77	C5L2/E030029A11Rik	0.0239605	0.822347	1.55394	0.0581219	0.629046
XM_001478694	Gm3993	GM3993	-	0.0239691	0.822003	1.67864	-0.0232542	0.45656
XM_001001238	BC032203	BC032203	KIAA0240/mKIAA0240	0.0239748	0.821559	1.67122	-0.0474081	0.476583
AK053142	A730069N07Rik	A730069N07RIK	-	0.0240074	0.822039	1.65007	0.0983732	0.454033
BC047532	Noxa1	NOXA1	NY-CO-31/SDCCAG31	0.0240305	0.822192	1.63561	0.10383	0.441185
AK017243	5430400D12Rik	5430400D12RIK	-	0.0240576	0.822484	1.48038	-0.0682818	0.787614
AK035176	Trerf1	TRERF1	9430096I18Rik/AI429294/B830015H24/MGC118525/RAPA/Trep-132/Trep132	0.0240839	0.822746	1.65457	0.00575113	0.48237
AK167098	Tmem104	TMEM104	C630005D06Rik/mFLJ00021	0.0240964	0.822535	1.51848	0.0389276	0.67672
BC109160	Elf4	ELF4	AV314029/BC042423/ENSMUSG00000053512/Gm9907/MGC129343/MGC129361/Mef	0.0241115	0.822417	1.66914	-0.160898	0.642989
AK040000	Trim6	TRIM6	C430046K18Rik/D7Ertd684e	0.0241285	0.822361	1.58874	-0.124207	0.622832
BC156377	Kif21b	KIF21B	2610511N21Rik/KIAA0449/mKIAA0449	0.0241351	0.821951	1.65463	-0.0371515	0.537512
AK076827	4930502C15Rik	4930502C15RIK	-	0.0241695	0.822488	1.5105	0.219924	0.892125
BC089601	Murc	MURC	2310039E09Rik/MGC107637	0.0242304	0.823926	1.66881	-0.0168874	0.467073
BC002008	Fabp5	FABP5	Klbp/mal1	0.0242345	0.823431	1.58454	0.156728	0.532914
XM_001479763	N/A	N/A	N/A	0.0242451	0.823159	1.57282	0.134795	0.856445
AK152337	Igtp	IGTP	AW558444/Irgm3/MGC102455/MGC5712	0.0242591	0.823003	1.6165	-0.296396	0.561354
XM_001477716	Gm3718	GM3718	-	0.0242736	0.822863	1.60991	0.0606631	0.566439
BC110692	Adora2a	ADORA2A	A2AAR/A2aR/AA2AR/MGC118414	0.0242784	0.822393	1.61347	-0.159366	0.534633
BC021597	Apom	APOM	1190010O19Rik/G3a/NG20	0.0243055	0.822682	1.59431	0.203259	0.527457
AK215081	Tnfrsf19	TNFRSF19	AL023044/AW123854/TAJ/TAJ-ALPHA/TRADE/Troy	0.0243162	0.822412	1.65398	-0.151884	0.51915
BC028856	Slc26a6	SLC26A6	B930010B04Rik/CFEX/Pat1	0.0243289	0.822211	1.65403	0.229488	0.497341
AK081506	Prc1	PRC1	D7Ertd348e/MGC6745	0.0243646	0.82279	1.62511	-0.21077	0.567255
BC120573	Olfr702	OLFR702	MOR260-4	0.0244187	0.823988	1.52726	-0.112595	0.764991
NM_001099328	Zfp831	ZFP831	ENSMUSG00000050600/OTTMUSG00000017459/Rp23-45p4.1	0.0244346	0.823893	1.63205	-0.0747898	0.7055
AK134563	Evl	EVL	AI528774	0.0244719	0.824523	1.67591	0.209424	0.533495
XM_001478783	Gm3862	GM3862	-	0.0244794	0.824146	1.60186	-0.0984671	0.666865
BC129880	Prepl	PREPL	2810457N15Rik/9530014L06Rik/D030028O16Rik/MGC7980/mKIAA0436	0.0245183	0.824829	1.61971	-0.110917	0.536335
AK165352	Degs1	DEGS1	AA536663/Degs/Des1/Mdes	0.0245716	0.825989	1.64535	-0.256473	0.54471
AK211108	Lyar	LYAR	-	0.0245759	0.825506	1.5976	-0.0757037	0.535876
AK039712	A330093E20Rik	A330093E20RIK	AU043608	0.0246177	0.826284	1.65211	-0.0236769	0.491266
AK049508	A330035P11Rik	A330035P11RIK	-	0.0246506	0.826758	1.65228	-0.0782403	0.533003
BC114580	N/A	N/A	N/A	0.0246734	0.826897	1.66068	0.313135	1.04061
AK044972	Plcxd3	PLCXD3	B130016O10Rik	0.0247235	0.827945	1.58222	-0.120738	0.60876
AK138020	Emilin1	EMILIN1	5830419M17Rik/AW229038/BB105748/EMILIN-1/gp115	0.0247368	0.827765	1.57217	0.145891	0.710827
BC009023	Ptger4	PTGER4	EP4/Ptgerep4	0.0247604	0.827926	1.61006	-0.0614163	0.634038
AK005626	Rbm42	RBM42	1700003D06Rik/3100004P22Rik	0.0247864	0.828169	1.63714	-0.161044	0.533842
BC062164	Snai2	SNAI2	Slug/Slugh/Snail2	0.0247966	0.827884	1.54169	-0.023936	0.826068
AK170925	Pik3ap1	PIK3AP1	1810044J04Rik/BCAP	0.0248102	0.827711	1.67117	0.104501	0.475903
XM_001477025	Gm3515	GM3515	-	0.0248226	0.827502	1.54472	0.00120997	0.725799
BC083185	Lmtk3	LMTK3	BC059845/MGC90743/aatyk3	0.0248373	0.827368	1.61029	0.0297374	0.531498
U35310	N/A	N/A	N/A	0.0248525	0.827249	1.5252	-0.0459893	0.797464
XM_893647	Gm6923	GM6923	EG628855	0.0248613	0.82692	1.51584	-0.175838	0.814433
BC128019	Klk14	KLK14	GK14/MGC157618	0.0248625	0.826336	1.62545	0.0810042	0.654413
BC059708	Epc1	EPC1	2400007E14Rik/5730566F07Rik/A930032N02Rik	0.0249059	0.827158	1.65462	-0.0631807	0.514617
XM_001472960	N/A	N/A	N/A	0.0249652	0.828505	1.65889	-0.0169688	0.424069
XM_994194	N/A	N/A	N/A	0.0249705	0.828056	1.62258	0.15087	0.478508
BC034847	Sh2d2a	SH2D2A	Lad/Ribp/TSAd	0.0249727	0.827509	1.60524	0.00254591	0.644648
BC011068	Cotl1	COTL1	1810074P22Rik/2010004C08Rik/Clp	0.0250203	0.828463	1.61041	0.0683676	0.530731
AK144048	Ikbkb	IKBKB	AI132552/IKK-2/IKK-beta/IKK2/IKK[b]/IKKbeta	0.025044	0.828629	1.61714	-0.046097	0.482745
AK046219	Nudcd3	NUDCD3	AI427847/BC024322/KIAA1068/RP23-28G13.2/mKIAA1068	0.0250517	0.828263	1.62562	-0.0342693	0.678372
AK006465	1700028M03Rik	1700028M03RIK	-	0.0251131	0.829671	1.65398	-0.080843	0.521902
AK051763	9430038I01Rik	9430038I01RIK	-	0.0251799	0.831256	1.67702	0.177647	0.637385
XM_884187	Gm6096	GM6096	EG619734	0.0251808	0.830665	1.58804	0.024485	0.703439
AK046278	Mobkl1a	MOBKL1A	1110003E08Rik/AU015450/B230364F10/MGC129510/MGC129511	0.0252274	0.831582	1.64403	-0.094356	0.450046
BC026200	Gimap7	GIMAP7	IAN7/Ian3/MGC41480	0.0252335	0.831163	1.6877	0.20354	0.579698
XM_620653	AA386476	AA386476	-	0.0252514	0.831133	1.51789	0.0713861	0.925737
AK028783	Ptpn14	PTPN14	C130080N23Rik/OTTMUSG00000022087/PTP36	0.0253021	0.832182	1.65855	0.00026234	0.431372
NM_001085518	Gm14085	GM14085	OTTMUSG00000015615/Rp23-357i14.1	0.0253119	0.831882	1.6725	-0.19258	0.70211
BC049793	Zfp454	ZFP454	B230342N19/MGC57560	0.0253189	0.831494	1.62414	0.232585	0.567046
BC021939	Ogn	OGN	3110079A16Rik/OG/OIF/SLRR3A/mimecan/mimican	0.0253542	0.832036	1.61215	-0.00284306	0.494189
AK135708	N/A	N/A	N/A	0.0253594	0.831589	1.64167	0.0505396	0.481658
BC128305	Tcf7l1	TCF7L1	Tcf-3/Tcf3/bHLHb21	0.0253791	0.831617	1.65321	0.287811	0.580243
BC065775	Tifa	TIFA	T2bp	0.025454	0.833454	1.61409	0.103818	0.490232
AK122498	Lrrc7	LRRC7	AK122498/mKIAA1365	0.0254812	0.833726	1.67276	0.178375	0.576991
AK051967	Lrp4	LRP4	6430526J12Rik/D230026E03/Megf7/mdig	0.0254819	0.833131	1.66954	0.0113407	0.61137
XM_001475794	Gm12827	GM12827	OTTMUSG00000008568	0.0255437	0.834534	1.63739	-0.0159332	0.530612
AK052688	Cfh	CFH	Mud-1/NOM/Sas-1/Sas1	0.0255502	0.834132	1.637	0.29344	0.581891
AK172598	Traf1	TRAF1	4732496E14Rik	0.0255525	0.833589	1.52712	-0.0112054	0.751136
BC056231	Sprr2a3	SPRR2A3	MGC117544	0.0255776	0.833793	1.59584	0.278456	0.829018
AK134933	N/A	N/A	N/A	0.0255831	0.833356	1.60425	-0.253906	0.59249
BC015270	Hist2h3c2	HIST2H3C2	H3-614/H3.2-614/Hist2h3ca1/Hist2h3ca2/M32461	0.0256177	0.833869	1.43337	0.0229963	0.931892
BC125576	Kbtbd5	KBTBD5	2310024D23Rik	0.0256179	0.833262	1.47598	0.408697	1.17085
AF167552	Tnfrsf19	TNFRSF19	AL023044/AW123854/TAJ/TAJ-ALPHA/TRADE/Troy	0.0256662	0.834216	1.61453	-0.0951033	0.544547
BC092522	Ccdc75	CCDC75	2310002B06Rik/C80922/L26697/MGC106516	0.0256775	0.833971	1.50569	0.217208	1.07801
BC115857	Necab2	NECAB2	Efcbp2/MGC141287/MGC141288	0.0257078	0.834342	1.48643	0.180022	0.835748
AK012019	N6amt1	N6AMT1	5830445C04Rik/Hemk2/MGC106447/Pred28	0.0257142	0.833935	1.6439	0.329074	0.715432
AK035124	Gm5600	GM5600	EG434228/ENSMUSG00000073862	0.0257334	0.833947	1.65202	0.00769623	0.401703
AK043557	Wdr3	WDR3	AW546279/D030020G18Rik	0.0257884	0.835117	1.61794	-0.227719	0.581691
BC132431	Cer1	CER1	Cerl/Cerr1/cer-1	0.0257952	0.834725	1.57499	0.266768	0.719818
BC117528	Lpar5	LPAR5	GPR93/Gm1072/Gpr92/LPA5	0.0258045	0.834414	1.62549	0.0472925	0.419848
XM_001480048	Gm4395	GM4395	-	0.0258262	0.834506	1.42232	-0.0187776	0.938473
AK015610	4930482G09Rik	4930482G09RIK	-	0.0258772	0.835541	1.6051	0.114902	0.482416
AK043693	C430014B12Rik	C430014B12RIK	-	0.0258894	0.835325	1.57998	-0.034624	0.566893
XM_001474907	Gm2848	GM2848	-	0.0258912	0.834774	1.65817	0.0147867	0.537367
BC132177	Metrn	METRN	1810034B16Rik/Hyrac	0.0259179	0.835026	1.6289	0.197493	0.460447
XM_886462	Gm6280	GM6280	EG622052	0.0259528	0.835539	1.63534	0.282241	0.762942
XM_990789	Gm13969	GM13969	OTTMUSG00000015205/Trav6d-5	0.0259768	0.835703	1.54774	0.136619	0.63518
AK020043	5930435M05Rik	5930435M05RIK	-	0.0259897	0.83551	1.61895	0.175109	0.775075
AK162351	A430081F14Rik	A430081F14RIK	-	0.0260252	0.836044	1.6535	0.206169	0.49491
BC108378	Cgn	CGN	6330408J11Rik/AI647528/AI987749/MGC118157	0.0260359	0.835778	1.41087	-0.0231798	0.947516
BC120552	Txk	TXK	A130089B16Rik/Btkl/PTK4/Rlk	0.0260458	0.83549	1.59187	-0.00895071	0.742829
AK148649	Cox16	COX16	1810020G14Rik/1810055I05Rik/BB388670/MGC118423	0.0260465	0.834906	1.58765	-0.0125653	0.731908
BC029012	Crybb1	CRYBB1	3110006K12Rik/BB1CRY	0.0260648	0.834888	1.63421	0.113282	0.53192
AK171953	N/A	N/A	N/A	0.0261183	0.835993	1.51651	0.108574	0.650479
AK013899	Grcc10	GRCC10	2310033H05Rik/C10	0.0261212	0.835481	1.56426	-0.10979	0.582403
BC024582	BC024582	BC024582	-	0.0261316	0.83521	1.62753	0.138953	0.615104
AK164240	Klhl36	KLHL36	MGC37805	0.0262285	0.837701	1.60604	0.18326	0.550282
AK141623	D15Wsu169e	D15WSU169E	9530053N22/AI843066	0.0262387	0.837421	1.64871	-0.161312	0.601339
BC034122	Slc2a3	SLC2A3	AA408729/AL023014/AL024341/AU040424/C78366/Glut-3/Glut3	0.0262985	0.838722	1.65536	0.0814315	0.554028
AK017382	Mamstr	MAMSTR	2810022D01Rik/5430432N15Rik/AW743872/MASTR	0.0262998	0.83816	1.62976	0.193093	0.589085
BC012724	Igfbp2	IGFBP2	AI255832/Igfbp-2	0.0263039	0.837686	1.58498	0.0849272	0.543539
BC043027	Tagln3	TAGLN3	2700038H05Rik/2900005O10Rik/AI426007/Np25	0.0263084	0.837226	1.58163	-0.0191844	0.562295
AY282800	Gabpb1	GABPB1	BABPB2/E4TF1/E4TF1-47/E4TF1-53/E4Tf1B/GABPB/GABPB1-1/GABPB1-2/NRF2B1/NRF2B2	0.0263161	0.836868	1.65176	-0.0296268	0.583806
AK008273	Arhgdib	ARHGDIB	D4/Gdid4/Ly-GDI	0.0263186	0.836345	1.64637	0.0397484	0.464862
AK156477	D10Bwg1070e	D10BWG1070E	5730421K10Rik	0.0263691	0.837347	1.6471	0.0115772	0.469005
AK078399	Slc6a13	SLC6A13	GAT3/Gabt3	0.0264137	0.838161	1.68008	0.188521	0.587686
AK139388	Sorbs2	SORBS2	2010203O03Rik/9430041O17Rik/A530071H08/Argbp2/mKIAA0777	0.0264205	0.837775	1.6377	-0.108994	0.472737
BC014759	Dapp1	DAPP1	Bam32	0.0264345	0.837618	1.52105	-0.170092	0.781146
AK167137	Zc3hav1	ZC3HAV1	1200014N16Rik/2900058M19Rik/9130009D18Rik/9830115L13Rik/D6Bwg1452e/ZAP	0.0264733	0.838244	1.60967	-0.137816	0.88301
BC115536	Rims3	RIMS3	A730060M23Rik/Nim3/Rim3/mKIAA0237	0.0264968	0.838388	1.65863	0.0233945	0.464253
AK017841	E2f1	E2F1	E2F-1/KIAA4009/mKIAA4009	0.0265169	0.838425	1.6118	0.101086	0.608173
BC103568	Egr3	EGR3	MGC124006/MGC124009/Pilot	0.0265672	0.839413	1.64011	-0.102775	0.495564
AK157218	Gm14005	GM14005	OTTMUSG00000015351	0.0265726	0.838985	1.54658	0.163824	0.638469
AK014911	Micalcl	MICALCL	4921517J23Rik	0.0265923	0.839007	1.64286	0.0379815	0.586321
AK013060	Fyco1	FYCO1	2810409M01Rik/Mem2/RUFY3/ZFYVE7	0.0266052	0.838815	1.65137	0.0397868	0.436761
AK043284	Sgk1	SGK1	Sgk	0.0266514	0.839672	1.61215	0.349421	0.951023
AK007308	Zkscan6	ZKSCAN6	1700128E15Rik/D11Ertd714e/KOX11/Zfp535	0.0267094	0.840898	1.65562	0.330005	0.872998
AK148126	B330016D10Rik	B330016D10RIK	-	0.0267157	0.840499	1.63855	0.213025	0.595586
NM_001109897	Trpc2	TRPC2	3010009O07Rik/AI115608/TRPC2a/TRPC2b/Trrp2/mTrp2/smTRPC2/trp2	0.0267411	0.840697	1.50301	-0.0329769	0.795866
AK220503	Spata2L	SPATA2L	2610039E05Rik/AI648233/KIAA4138/mKIAA4138	0.026749	0.840349	1.5376	0.177596	0.717491
BC028322	Ms4a1	MS4A1	AA960661/Cd20/Ly-44/Ms4a2	0.0268097	0.841656	1.61412	0.141495	0.645982
XM_895110	Gtsf1	GTSF1	1700006H03Rik/Cue110	0.0268119	0.841129	1.59563	0.156845	0.477459
AF075263	Slc6a18	SLC6A18	D630001K16Rik/XT2/Xtrp2	0.0268547	0.841874	1.55355	-0.157693	0.593733
BC050817	Mms19	MMS19	2410001K24Rik/2610042O15Rik/AI316855/C79368/C86341/Mms19l	0.0268645	0.841582	1.64206	-0.0793157	0.513023
AK006923	1700069L16Rik	1700069L16RIK	1700096P12Rik	0.0268819	0.841531	1.65227	0.226875	0.562205
AF139059	Neu2	NEU2	MBS/MSS/MTS	0.0269835	0.844115	1.61988	0.0425257	0.479928
AK036731	Trpm2	TRPM2	9830168K16Rik/C79133/LTRPC2/TRPC7/Trp7/Trrp7	0.0270055	0.844204	1.6253	-0.0157227	0.462962
BC004801	Idi1	IDI1	4832416K17Rik/MGC118013/MGC8139	0.0270075	0.84367	1.63088	-0.118413	0.454777
BC148227	Tmem215	TMEM215	A930001M12Rik	0.0270202	0.84347	1.61529	0.183478	0.617981
XM_001478615	Gm4155	GM4155	-	0.0270469	0.843708	1.64052	0.119579	0.452719
BC057588	Sema3a	SEMA3A	Hsema-I/SEMA1/SemD/Semad/coll-1	0.0270822	0.844213	1.65636	0.0642747	0.513774
BC002109	Nupr1	NUPR1	2310032H04Rik/Com1/p8	0.0270931	0.843956	1.62551	-0.0516198	0.439249
AK044896	Fam122b	FAM122B	4632404H22Rik/AI256344	0.02713	0.84451	1.6499	-0.0821181	0.556221
AK089316	Abca3	ABCA3	1810036E22Rik/ABC-C/Abc3/MGC90532	0.0271325	0.843993	1.52492	0.160196	0.73926
BC011277	Rin1	RIN1	-	0.0271649	0.844405	1.55142	-0.0754281	0.747346
X59274	Prkcb	PRKCB	A130082F03Rik/PKC-Beta/Pkcb/Prkcb1/Prkcb2	0.0271719	0.84403	1.62892	-0.0628711	0.513497
AK037988	Secisbp2	SECISBP2	2210413N07Rik/2810012K13Rik/SBP2	0.0271787	0.843647	1.62516	-0.0811129	0.442516
BC116400	Klra21	KLRA21	Ly49u	0.027202	0.843778	1.598	0.078816	0.509172
BC051917	Mmp17	MMP17	MT4-MMP	0.0272115	0.843481	1.6109	-0.00338324	0.456112
XM_128948	Mospd4	MOSPD4	2010013H21Rik	0.0272391	0.843745	1.64316	-0.0377347	0.426842
AK040452	E430021H15Rik	E430021H15RIK	-	0.0272459	0.843364	1.59945	-0.00285991	0.735546
BC002320	2700099C18Rik	2700099C18RIK	9430041D22Rik	0.0272493	0.842878	1.44132	0.15178	0.863955
AK162043	Rbm16	RBM16	A630086M08Rik/A930036P18Rik/AA408306/AI447644/AI448652/AU015035/KIAA1116/mKIAA1116	0.0272582	0.842561	1.57944	-0.139986	0.638594
BC013711	Dgcr14	DGCR14	AI462402/D16H22S1269E/Dgcr1/Dgsi/ES2/Es2el	0.0272975	0.843189	1.56419	-0.101518	0.655611
BC033265	Fbxl4	FBXL4	4732456I21/AI836810/FBL4/FBL5	0.0273709	0.844864	1.63536	0.134597	0.572456
BC089372	Grhl3	GRHL3	AI561912/Get1/MGC102260/Som/Tfcp2l4	0.0273752	0.844406	1.63634	-0.0372783	0.410842
AK141138	Mtmr3	MTMR3	1700092A20Rik/AI255150/AW557713/FYVE-DSP1/MGC78036/ZFYVE10/mKIAA0371	0.0273772	0.84388	1.58221	0.0889285	0.519076
BC048244	Pkia	PKIA	AI415001/PKIalpha	0.0274524	0.845607	1.54119	0.197319	0.783516
AJ505051	Nup93	NUP93	2410008G02Rik	0.0274916	0.846223	1.61256	-0.215452	0.48403
AK039361	A330032B11Rik	A330032B11RIK	-	0.0275013	0.845933	1.5781	0.0191829	0.682753
NM_001102468	Calml4	CALML4	2010002G05Rik	0.0275382	0.846479	1.49656	-0.00322143	0.683306
AK165835	4930511M06Rik	4930511M06RIK	-	0.0275436	0.846057	1.54917	-0.145238	0.721286
BC048082	Mapk15	MAPK15	BC048082/MGC56865/MGC56903	0.0275513	0.845705	1.61812	0.0285232	0.618307
XM_001475480	Gm3038	GM3038	-	0.0275823	0.846069	1.54844	0.0479794	0.613987
BC115642	Kazald1	KAZALD1	AI842353/Bono1/IGFBP-rP10	0.0276007	0.846044	1.63943	0.163674	0.475012
BC003218	Clec4e	CLEC4E	C86253/Clecsf9/Mincle	0.0276025	0.845513	1.59821	-0.0199678	0.47913
BC030474	Fut10	FUT10	MGC40819	0.0276722	0.847062	1.57798	-0.0392721	0.606981
BC057926	Mmp16	MMP16	MT3-MMP/Mt3mmp	0.0276752	0.846565	1.65343	0.13848	0.598092
XM_001476646	Gm3134	GM3134	-	0.0276921	0.846498	1.64727	0.0515731	0.417796
X61385	Tcf7	TCF7	AI465550/TCF-1/Tcf1	0.0277175	0.846687	1.60381	-0.197792	0.591075
BC109177	Defb9	DEFB9	MGC129393	0.0277388	0.846752	1.547	0.203818	0.643989
AK018375	Ercc4	ERCC4	AI606920/Xpf	0.0277664	0.84701	1.61235	-0.00641608	0.430198
AK164650	5530601H04Rik	5530601H04RIK	AI835882	0.0277893	0.847122	1.63538	0.0842928	0.613427
AK011326	2610005M20Rik	2610005M20RIK	-	0.0278287	0.847738	1.64046	0.0594033	0.484963
AK145481	Gm5907	GM5907	EG546036/Gm845	0.0278379	0.847436	1.6362	-0.157802	0.454376
AK031963	Pstpip2	PSTPIP2	MAYP/cmo	0.0278778	0.848065	1.62008	0.121058	0.464468
BC031760	Des	DES	-	0.0279111	0.848493	1.5555	-0.048714	0.770354
AK158866	Mta3	MTA3	1110002J22Rik/mKIAA1266	0.0279145	0.848012	1.50582	-0.256806	0.655891
XM_001473995	Gm2569	GM2569	-	0.0279251	0.847753	1.20741	0.276631	1.29474
BC075682	Cdca2	CDCA2	2610311M19Rik/AI586158	0.0279283	0.847267	1.6002	0.407966	1.00215
AK032015	Gpr172b	GPR172B	2010003P03Rik/D15Ertd747e/GPCR/GPCR42/PAR2	0.0279496	0.84733	1.58135	0.17079	0.675885
BC145962	Ccl9	CCL9	CCF18/MRP-2/Scya10/Scya9	0.0279545	0.8469	1.58616	0.00941253	0.490479
AK044633	Bend6	BEND6	B230209C24Rik	0.0279722	0.846854	1.6583	0.0589732	0.552967
BC110483	Bnc2	BNC2	5031434M05Rik/8430420F16Rik/MGC124423/MGC124424	0.0279779	0.846445	1.29935	-0.17232	1.11034
XM_891536	Gm6720	GM6720	EG626920	0.027986	0.846112	1.60701	0.0270606	0.471028
AY138505	Rgs19	RGS19	2610042F04Rik/AI324841/AW547781/GAIP	0.0279973	0.845876	1.63218	0.13547	0.544165
AK171931	Zmynd15	ZMYND15	-	0.0280125	0.845755	1.63939	0.0103247	0.429448
BC146609	Kcnb2	KCNB2	9630047L19Rik/BB130875/Kv2.2	0.0280222	0.845471	1.57846	0.1636	0.528411
BC119061	Olfr1446	OLFR1446	MOR202-2	0.0281024	0.847311	1.6428	0.217291	0.568778
AK005989	Pdia6	PDIA6	1700015E05Rik/AL023058/C77895/CaBP5/P5/Txndc7	0.0281486	0.848124	1.63164	0.011197	0.442398
AK051269	Msi2	MSI2	1700105C15Rik/AI451722/AI563628/AW489193/MGC118040/MGC130496/Msi2h	0.0281501	0.847594	1.64859	-0.101072	0.507638
AK082118	Plekhb2	PLEKHB2	2310009M15Rik/AU018239/Evt2/Phdc/evt-2	0.0281608	0.847337	1.42219	0.192188	0.911378
AK036967	Lnpep	LNPEP	2010309L07Rik/4732490P18Rik/CAP/IRAP/PLAP/gp160/vp165	0.0282287	0.848802	1.62678	-0.0945996	0.411429
AK012856	Hbs1l	HBS1L	2810035F15Rik/AI326327/eRFS	0.0282418	0.848619	1.52285	-0.175738	0.79032
BC022973	Ankrd23	ANKRD23	1110058D09Rik/2310041C05Rik/AI853437/Darp/MARP3	0.0282538	0.848402	1.47564	0.139561	1.07039
BC004680	Cxadr	CXADR	2610206D03Rik/AU016810/AW553441/CAR/MCAR/MCVADR	0.0282839	0.84873	1.63134	0.162177	0.684407
XM_125968	1700034F02Rik	1700034F02RIK	-	0.0282851	0.848187	1.61487	0.0925101	0.52305
XM_001480976	Dgka	DGKA	80kDa/AW146112/Dagk1	0.0283093	0.848338	1.50618	0.211444	0.741679
XM_001476085	Gm3246	GM3246	-	0.0283376	0.84861	1.59951	0.0734732	0.459133
AK052231	Med15	MED15	A230074L19Rik/AW536074/Pcqap	0.0283817	0.849356	1.52148	-0.269214	0.912566
AK050456	Depdc1a	DEPDC1A	5830484J08Rik/Depdc1	0.0283901	0.849032	1.50918	0.0592542	0.688976
XM_001472439	Gm2097	GM2097	-	0.028394	0.848572	1.63861	0.0271662	0.463125
AK044865	Eif2a	EIF2A	D030048D22/D3Ertd194e/MGC105246	0.0284261	0.848959	1.62947	-0.0456096	0.447045
XM_001478048	Gm12074	GM12074	OTTMUSG00000005304	0.0284304	0.848514	1.60966	0.0694076	0.539682
AK083698	Spsb4	SPSB4	D030068E18Rik/SSB-4/Ssb4	0.0284383	0.848177	1.63283	0.0280387	0.467455
BC063764	Podnl1	PODNL1	5832418A03Rik/Gm506	0.0284746	0.848684	1.60378	0.0660254	0.492168
AK138505	N/A	N/A	N/A	0.0285198	0.849461	1.68729	0.299241	0.825025
XM_001473891	Gm2533	GM2533	-	0.0285246	0.84903	1.59761	-0.0747897	0.59029
AK030319	Rnf2	RNF2	AI326319/AI450156/AU019207/Ring1B/dinG	0.0285561	0.849394	1.55955	0.143858	0.532466
AK087403	Tube1	TUBE1	2310061K05Rik/AI551343/Tube	0.028585	0.849684	1.63447	0.0650612	0.435404
AK139094	Pdgfra	PDGFRA	AI115593/CD140a/Pdgfr-2	0.0286317	0.850498	1.63257	0.0343548	0.403815
BC051419	Rap1a	RAP1A	AI848598/G-22K/Krev-1/MGC102329/Rap1	0.0286521	0.850531	1.63281	-0.0244387	0.412028
U58109	Neb	NEB	AI595938	0.0286797	0.850779	1.55724	-0.181748	0.908324
AK010897	2510003D18Rik	2510003D18RIK	-	0.0286944	0.850644	1.38785	0.162716	0.767852
AK138372	Bcar1	BCAR1	AI385681/Cas/Crkas	0.0287066	0.850436	1.59516	0.266327	0.597835
DQ341272	Treml2	TREML2	AW049306/Gm750/Tlt2	0.0287107	0.849987	1.58856	0.0712388	0.670276
XM_001473676	C030044B11Rik	C030044B11RIK	-	0.0287306	0.850007	1.49079	0.161905	0.712018
XM_001480749	N/A	N/A	N/A	0.028741	0.849746	1.51164	-0.0775472	0.817949
BC054765	Slc7a10	SLC7A10	AL024237/Asc-1/D7Bwg0847e	0.0287517	0.849492	1.57066	0.130731	0.536424
AK052936	Fhl2	FHL2	C76204/SLIM3	0.0287732	0.849559	1.47069	0.178303	0.887686
AY094172	Cacnb1	CACNB1	Cchb1/Cchlb1	0.0288732	0.851944	1.54884	0.156359	0.751514
AK040736	Fkbp8	FKBP8	38kDa/Fkbp38	0.0288805	0.851589	1.42691	0.104041	0.806011
AK046434	Ewsr1	EWSR1	AU018891/Ews/Ewsh	0.028909	0.851861	1.5299	0.164451	0.667235
AK173094	Exoc7	EXOC7	Exo70/sec70	0.0289172	0.851533	1.51055	-0.176136	0.71639
BC019217	Gpr110	GPR110	5031409J19Rik/KPG_009	0.0289593	0.852205	1.44747	-0.0307962	0.761616
BC145760	Gm5115	GM5115	D930018N13/EG330602	0.0289821	0.85231	1.42994	-0.00030605	0.749866
AK037830	N/A	N/A	N/A	0.0290107	0.852581	1.64132	0.131728	0.466508
AK011865	2610203C20Rik	2610203C20RIK	AI848448/D3Mgi9	0.0290412	0.852912	1.57646	-0.0689956	0.649455
BC011095	Haus4	HAUS4	9430093H08Rik/AU016300/D14Ertd500e	0.0290482	0.852552	1.59303	0.169944	0.469633
DQ066420	Myh4	MYH4	AI506973/MHC2B/MyHC-IIb/Myhsf	0.029089	0.853181	1.48322	0.00707475	0.860832
AK145049	Wbp11	WBP11	2510026P17Rik/D6Wsu113e/Npwbp/SIPP1	0.0290987	0.8529	1.62788	0.137183	0.48446
BC146599	Lce1b	LCE1B	1110029C13Rik/Sprrl5	0.0291019	0.852427	1.63361	0.189676	0.476659
AK016926	4933426D04Rik	4933426D04RIK	-	0.0291254	0.852551	1.41248	-0.11551	0.79013
AJ250684	Cd22	CD22	A530093D23/Lyb-8/Lyb8	0.0291295	0.852106	1.63065	-0.0381459	0.463243
AK015220	1700010I14Rik	1700010I14RIK	-	0.029132	0.851615	1.59674	0.155679	0.614145
X15052	Ncam1	NCAM1	CD56/E-NCAM/NCAM-1/Ncam	0.0291796	0.852441	1.56949	-0.175795	0.557754
BC094906	Ube1l	UBE1L	1300004C08Rik/Uba7	0.0292051	0.852624	1.62372	0.184681	0.592978
AK040213	Rbm41	RBM41	BB131279/D330023I21Rik/MGC47195	0.0292092	0.85218	1.54293	0.0867128	0.543545
XM_125867	Utp20	UTP20	3830408P06Rik/AA617408/Drim/mDRIM/mDRIN	0.0292255	0.852092	1.6229	-0.0194614	0.466595
AK143252	Edem3	EDEM3	2310050N11Rik	0.0292561	0.852421	1.40827	0.00288447	0.790876
AK038303	Mat2b	MAT2B	1110064C04Rik/2410018D16Rik/AI182287/AU022853/MAT-II/MATIIbeta/TGR	0.0293154	0.853586	1.62644	-0.139343	0.693627
AK015560	Zfp572	ZFP572	4930472F24Rik	0.0293738	0.854723	1.57636	-0.0104499	0.506243
BC089331	Hps1	HPS1	6030422N11Rik/BB405864/Hps/MGC102063/ep	0.0293924	0.8547	1.49907	-0.0213836	0.849292
BC076578	Ptk7	PTK7	8430404F20Rik/mPTK7/CCK4	0.029405	0.854507	1.4578	-0.149662	0.728176
AK018728	Fxyd4	FXYD4	0610008I02Rik/AI267073/Chif/MGC107631	0.0294091	0.854063	1.60829	-0.215688	0.513483
AK078529	Neurl1a	NEURL1A	2410129E16Rik/AI450910/AI481072/Neu1/Neur1/Neurl/Nlz/Rnf67	0.0294399	0.854395	1.64554	0.126016	0.604337
BC031982	B4galnt4	B4GALNT4	BC038881/Gm1095/MGC48196/beta4GalNAcT4	0.0294691	0.854682	1.60376	0.0381846	0.577081
BC043021	Gpr173	GPR173	3230401K02Rik/Sreb3	0.0294936	0.854829	1.60027	0.0105106	0.452139
AK078759	Ttf2	TTF2	4632434F22Rik/8030447N19/AV218430	0.0295037	0.854564	1.57369	0.168283	0.691908
BC067037	2210009G21Rik	2210009G21RIK	2410004I22Rik/C85661	0.0295137	0.854292	1.60814	-0.0175518	0.399805
XM_001479032	Tubb2c-ps1	TUBB2C-PS1	ENSMUSG00000056506/Tubb2c2	0.0295375	0.85442	1.60805	-0.0380409	0.447474
BC048717	Acoxl	ACOXL	1200014P05Rik/AV025673	0.0295662	0.854692	1.56554	-0.078807	0.547642
BC011332	Gpr65	GPR65	Dig1/Gpcr25/TDAG8	0.0296079	0.855337	1.63877	0.0467579	0.46308
AK171408	Gm5833	GM5833	-	0.0296172	0.855046	1.51472	0.183824	0.58473
AK156517	Itga4	ITGA4	CD49D	0.0296459	0.855317	1.62472	0.155207	0.460722
AK165242	Ctse	CTSE	A430072O03Rik/C920004C08Rik/CE/CatE	0.0296538	0.854987	1.59067	0.27727	0.679756
AK085154	Tmem140	TMEM140	1110007F12Rik	0.0296744	0.855023	1.62567	-0.00223033	0.62619
AK171735	Zfp653	ZFP653	E430039K05Rik	0.0296851	0.854772	1.5919	0.0444266	0.462751
BC022734	Npl	NPL	0610033B02Rik	0.0297245	0.855348	1.58953	0.0499985	0.539161
BC057580	Bfsp1	BFSP1	-	0.0297335	0.855052	1.57191	-0.206783	0.575246
BC125463	Olfr273	OLFR273	MOR262-8	0.0297476	0.854899	1.62091	0.11306	0.502451
XM_138832	Gm4938	GM4938	EG238836	0.0297587	0.854662	1.551	0.214542	0.578762
BC028770	Adipoq	ADIPOQ	30kDa/APN/Acdc/Acrp30/GBP28/adipo/apM1	0.0297847	0.854854	1.56754	0.242234	0.52601
XM_988334	Gm13570	GM13570	OTTMUSG00000012817	0.0298157	0.855188	1.53853	-0.219323	0.583384
AK133650	N/A	N/A	N/A	0.0298594	0.855886	1.60733	-0.0886451	0.531204
BC042532	Il1rn	IL1RN	F630041P17Rik/IL-1ra	0.0298648	0.855486	1.61372	-0.118909	0.460057
XM_001473557	Gm2433	GM2433	-	0.0298834	0.855463	1.60835	0.126262	0.57669
BC026803	Slc13a3	SLC13A3	NaDC-3/NaDC3/SDCT2	0.0299187	0.85592	1.61323	0.0529255	0.391483
AK155969	Nfkbid	NFKBID	IkappaBNS/MGC130396	0.0299194	0.855385	1.6247	0.21208	0.499042
XM_001476803	Gm13522	GM13522	OTTMUSG00000012540	0.0299552	0.855854	1.61245	0.119914	0.555701
XM_979107	Gm7762	GM7762	-	0.0299581	0.855385	1.60082	0.0711162	0.519403
AK040173	Gm9903	GM9903	EG433873/ENSMUSG00000053337	0.0299608	0.85491	1.64317	0.0776457	0.490282
L35302	Traf1	TRAF1	4732496E14Rik	0.0300072	0.855681	1.59565	-0.0263379	0.454048
AK163553	Pdk1	PDK1	B830012B01/D530020C15Rik	0.0300333	0.855871	1.53124	-0.00600076	0.671108
BC116928	A930005I04Rik	A930005I04RIK	Gm144	0.0300546	0.855925	1.5922	0.214564	0.616081
AK160141	1700007L15Rik	1700007L15RIK	-	0.0300697	0.855805	1.49977	0.0296139	0.635042
BC152845	Ctcfl	CTCFL	Boris/OTTMUSG00000016680	0.0300804	0.855557	1.44658	-0.058689	0.767416
BC054086	N/A	N/A	N/A	0.0300912	0.855315	1.60867	0.14027	0.564598
AK142375	Lilrb3	LILRB3	Gp91/Pirb	0.0301623	0.856785	1.63184	0.0748252	0.441064
BC048584	1700063D05Rik	1700063D05RIK	-	0.0301625	0.85624	1.63795	0.254306	0.712474
BC006801	AF251705	AF251705	CLM4/Cd300c/Cd300d/DIgR1/Igsf7/Lmir2/MAIR-II	0.0301664	0.8558	1.63051	0.0697293	0.441492
BC038633	Cmtm7	CMTM7	AI481279/Cklfsf7	0.0301714	0.855391	1.57954	0.0779158	0.457088
BC099563	1700015E13Rik	1700015E13RIK	MGC118338	0.0301886	0.85533	1.60902	-0.127114	0.478903
XM_001477906	N/A	N/A	N/A	0.0302026	0.855179	1.57416	-0.1696	0.57139
BC146440	Xaf1	XAF1	Fbxo39	0.0302373	0.855612	1.58885	0.29925	0.61999
AK038749	N/A	N/A	N/A	0.0302656	0.855864	1.61895	-0.051533	0.438669
XM_001477992	Gm3777	GM3777	-	0.0302853	0.855873	1.57226	0.170452	0.543972
BC024780	Diablo	DIABLO	0610041G12Rik/1700006L01Rik/AU040403/Smac	0.0303937	0.858389	1.61652	0.126708	0.594873
BC055292	Cds1	CDS1	4833409J18Rik/AI314024/AW125888	0.0303942	0.857853	1.58844	-0.00783412	0.446315
U10551	Gem	GEM	AV020497	0.0304034	0.857567	1.59219	-0.116245	0.627459
BC115900	Prdxdd1	PRDXDD1	2010316F05Rik/MGC143640/Ncrna00117	0.0304177	0.857422	1.63037	-0.00624569	0.433294
AK050336	N/A	N/A	N/A	0.0304234	0.857034	1.58514	0.117691	0.540415
AK018911	N/A	N/A	N/A	0.030439	0.856928	1.53429	0.0457115	0.831249
BC090258	Ifitm1	IFITM1	1110036C17Rik/MGC107121/Mil2	0.0304616	0.857019	1.53891	-0.231987	0.575132
AK013510	Dmd	DMD	DXSmh7/DXSmh9/Dp427/mdx/pke	0.0304831	0.857078	1.49417	-0.0271349	0.825547
AK171932	Rnf111	RNF111	ARK/Arkadia	0.0305653	0.858842	1.31934	0.0372954	0.916622
AK216962	Srprb	SRPRB	AA409543	0.0305703	0.858436	1.5433	0.0248672	0.735419
AK052644	Ugt3a2	UGT3A2	AI313915/MGC37820	0.0305927	0.85852	1.6135	0.0593703	0.396167
AK077682	N/A	N/A	N/A	0.0306015	0.858222	1.57408	-0.165174	0.565027
AK077199	Eif2ak4	EIF2AK4	2610011M03/GCN2/MGCN2	0.0306029	0.857716	1.51761	0.116038	0.80321
BC019763	N/A	N/A	N/A	0.0306602	0.858776	1.61228	-0.175524	0.443495
XM_001472250	Gm2044	GM2044	-	0.0306751	0.85865	1.50979	0.0889096	0.749642
AK013506	2900009J06Rik	2900009J06RIK	-	0.0307371	0.859842	1.60427	0.111715	0.671891
XM_001476254	Gm1604A	GM1604A	-	0.0307618	0.859987	1.59716	-0.00880957	0.436497
XM_001474539	2810416G20Rik	2810416G20RIK	-	0.0308173	0.860993	1.58537	-0.130401	0.455463
BC116922	Dok3	DOK3	AI450713/Dokl/MGC151299	0.0308218	0.860575	1.41429	0.202449	0.833241
AY425619	Serp2	SERP2	2810032E02Rik/MGC118314	0.0308621	0.861156	1.63274	-0.0370329	0.522721
NM_001109045	Aqp8	AQP8	AI255744	0.0309069	0.861862	1.62421	0.0958036	0.540044
BC040749	Acot1	ACOT1	ACH2/CTE-1/CTE-I/Cte1/D12Ucla1	0.0309278	0.861899	1.57176	0.19284	0.465686
BC058790	Mfsd4	MFSD4	A230072B04/A930031D07Rik/AI850289	0.0309572	0.862175	1.53718	0.123756	0.6218
AK016341	5133400G04Rik	5133400G04RIK	2700012K08Rik/4930583E11Rik/AU016220/TIPT2	0.030961	0.861739	1.42329	0.0781325	0.916749
AK153892	Arpp21	ARPP21	0710001E13Rik/AI853636/ARPP-21/D9Bwg1012e/Tarpp	0.0309825	0.861795	1.42131	-0.0429959	0.813534
BC120748	Ghrhr	GHRHR	Ghrfr/lit/little	0.0309945	0.861586	1.57556	-0.0319505	0.472833
XM_001471837	Gm1976	GM1976	-	0.0310077	0.861409	1.59035	0.0504696	0.432273
BC092236	Skp2	SKP2	FBXL1/MGC102075/MGC116668	0.0310233	0.861301	1.56301	-0.159524	0.522612
BC051472	Ccl19	CCL19	CKb11/ELC/MIP3B/Scya19/exodus-3	0.0310396	0.861212	1.21756	0.0138526	1.04073
AK020693	Acpp	ACPP	A030005E02Rik/AI324033/Lap/PAP/Ppal	0.0310588	0.861205	1.60637	-0.0839908	0.462592
AK054149	Soat1	SOAT1	8430426K15Rik/ACAT-1/AW550831/Acact/ald	0.0310616	0.86074	1.57854	-0.0236381	0.467427
NM_001111304	Tbc1d9	TBC1D9	4933431N12Rik/AI847101/AW490653/C76116	0.0310688	0.860401	1.59281	-0.0380496	0.576414
BC152750	Slc30a10	SLC30A10	E130106K10Rik/Gm212/MGC118559	0.0310919	0.860501	1.495	0.0520036	0.767192
AK047978	D930049A15Rik	D930049A15RIK	C130026E14	0.0311184	0.860695	1.56472	0.236899	0.60626
BC115970	Kcnj12	KCNJ12	IRK2/Kir2.2/MB-IRK2/MGC144838/MGC144839	0.0311231	0.860288	1.58655	-0.00317264	0.645629
BC062812	Polr2i	POLR2I	2810002B19Rik/MGC73656	0.0311379	0.860156	1.5878	-0.0229188	0.438155
AK165475	Vps13a	VPS13A	4930425F11/4930516E05Rik/4930543C13Rik/9930023P20/CHAC/D330038K10Rik/KIAA0986/chorein/mKIAA0986	0.0311435	0.859775	1.49595	-0.176026	0.719877
BC024605	Cml5	CML5	1810018F03Rik	0.0311517	0.859463	1.18352	0.44937	1.2982
XM_991070	Gm7967	GM7967	EG666182	0.0311757	0.859588	1.5512	0.275449	0.608615
BC116256	Fam109b	FAM109B	C920005C14Rik	0.0311901	0.859451	1.44155	0.193067	0.879769
BC120791	Kif26b	KIF26B	4832420M10/BC056349/D230039L06Rik/MGC156028/MGC169313	0.0312085	0.85942	1.61531	-0.0288756	0.501339
AK143166	Kcnab2	KCNAB2	F5/I2rf5/Kcnb3	0.0312542	0.860143	1.53307	-0.0393925	0.597153
AK043638	Ankrd24	ANKRD24	4631433D01Rik/5730519E19Rik/D10Bur2e	0.0312606	0.859782	1.50698	-0.0560091	0.764007
AK161752	Cacna1a	CACNA1A	APCA/Caca1a/Cacnl1a4/Cav2.1/Ccha1a/EA2/FHM/HPCA/MHP/MHP1/SCA6/alpha1A/la/leaner/nmf352/rkr/rocker/tg/tottering	0.0312911	0.860087	1.54945	-0.279735	0.538069
BC088836	Atp6v1g1	ATP6V1G1	1810024D14Rik/AA960677/ATP6J/Atp6g1/VAG1/Vma10	0.0312916	0.859565	1.58017	-0.110037	0.451158
AK168468	Wsb1	WSB1	1110056B13Rik/2700038M07Rik	0.0313149	0.859671	1.58489	-0.018482	0.475494
BC125449	Nipal1	NIPAL1	3830408G10Rik/Npal1	0.0313418	0.859876	1.61437	0.0129635	0.477942
AK028782	N/A	N/A	N/A	0.0313459	0.859454	1.59892	0.00188915	0.410397
BC024705	1700054N08Rik	1700054N08RIK	AI853424	0.0313667	0.859491	1.55894	0.0548743	0.489921
BC075645	St8sia3	ST8SIA3	AI847333/ST8SiaIII/Siat8c	0.0313842	0.859436	1.55692	0.0899178	0.641411
BC049565	Pdlim7	PDLIM7	1110003B01Rik/2410002J21Rik/AV007930/Enigma	0.0313903	0.859071	1.60053	-0.0364664	0.402807
AK028642	Arhgef6	ARHGEF6	1600028C08Rik/1700038J06Rik/4930592P22Rik/alpha-PIX	0.0313919	0.858582	1.62429	-0.0369518	0.539177
AK137396	Clcf1	CLCF1	Bsf3/CLC/MGC129162/MGC129163	0.0315293	0.861807	1.57351	0.0374267	0.675586
BC125429	Iqcd	IQCD	4933433C09Rik/AI662646	0.0315309	0.861317	1.46353	0.146924	0.608677
BC148336	Krtap5-4	KRTAP5-4	-	0.0315587	0.861545	1.55472	-0.0792908	0.50385
AK089379	N/A	N/A	N/A	0.0315727	0.861396	1.54335	-0.121457	0.575587
BC040347	Mfi2	MFI2	CD228/MTf	0.0316103	0.861889	1.54364	0.0521503	0.562138
XM_485446	1700125D06Rik	1700125D06RIK	-	0.0316133	0.861437	1.55329	0.136512	0.711108
AK030414	Gbp5	GBP5	5330409J06Rik/Gbp5a	0.0316135	0.860912	1.59729	0.0608867	0.446606
AK160035	Cp	CP	D3Ertd555e	0.0316255	0.860709	1.33324	0.0424414	0.868586
AK128896	Slc17a3	SLC17A3	AW261723/Npt4	0.0316379	0.860517	1.6053	-0.101465	0.425748
AK075939	Card11	CARD11	0610008L17Rik/2410011D02Rik/BIMP3/CARMA1	0.0316477	0.860252	1.5894	0.146502	0.687134
BC005606	Mvk	MVK	2310010A05Rik/AI256848/AI414037/MK	0.0316846	0.860726	1.55081	-0.00276208	0.604376
NR_002872	Gm6042	GM6042	EG574415/Kb32p	0.0317002	0.860621	1.57819	0.120008	0.553516
AK046681	Casp12	CASP12	-	0.0317029	0.860166	1.44321	0.241828	0.714375
BC038124	Evi2a	EVI2A	AW491894/Evi-2/Evi2	0.0317181	0.860049	1.61367	-0.0471486	0.407101
BC119544	Wnt8b	WNT8B	-	0.0317213	0.859607	1.58732	0.139696	0.469556
XM_001472662	4933431K14Rik	4933431K14RIK	-	0.031738	0.859534	1.51588	0.0461237	0.646893
AK037002	Skp2	SKP2	FBXL1/MGC102075/MGC116668	0.0317541	0.859442	1.54799	-0.091139	0.546708
XM_001472993	Gm15706	GM15706	OTTMUSG00000025463	0.031765	0.85921	1.53392	0.0836995	0.624764
BC049551	Otub2	OTUB2	2010015L18Rik/4930586I02Rik/AI413508/AW557219/OTB2/OTU2	0.0317742	0.858935	1.44601	0.0209126	0.831528
AK145094	Dpyd	DPYD	AI315208/DPD/E330028L06Rik/MGC37940	0.0318478	0.860398	1.57519	-0.0972573	0.475574
BC030926	Slc12a8	SLC12A8	CCC9/E330020C02Rik	0.0318983	0.861235	1.53188	0.0873685	0.55106
AK035181	Nsun7	NSUN7	4921525L17Rik/MGC141647/MGC141648	0.0318997	0.860745	1.61033	-0.00466982	0.41832
AK173080	Epb4.1l3	EPB4.1L3	4.1B/DAL1P/Dal1/NBL3	0.0319089	0.86047	1.61209	0.179751	0.518696
AK081259	Fyco1	FYCO1	2810409M01Rik/Mem2/RUFY3/ZFYVE7	0.0319105	0.859988	1.6227	0.0179559	0.428112
XM_001472174	Gm2012	GM2012	-	0.0319311	0.860018	1.54633	-0.292349	0.566513
AK034826	Rhobtb1	RHOBTB1	1700008H16Rik/3110048G13Rik/AI173445/AI573858/AV350930/MGC107538	0.0320486	0.862657	1.35127	0.0674265	0.892011
BC082994	Prpf40b	PRPF40B	2610317D23Rik/Hypc/MGC91243	0.0320769	0.862893	1.60921	-0.115763	0.440659
BC099452	Ceacam11	CEACAM11	1600015D01Rik/MGC117645	0.0321326	0.863865	1.54628	-0.0722157	0.545705
BC152920	Izumo1	IZUMO1	1700058F15Rik/Izumo	0.0321473	0.863735	1.53918	0.122022	0.619828
AK054037	Ankra2	ANKRA2	1110004M18Rik/AI450635/AU023827/Ankra/MGC90650	0.0321582	0.863502	1.60393	-0.0762437	0.510801
BC049235	Gpx3	GPX3	AA960521/EGPx/GPx/GSHPx-3/GSHPx-P	0.0321946	0.863955	1.56679	0.187962	0.503346
XM_001487795	Dennd4a	DENND4A	AI115600/AI851943/F730015K02Rik/MGC198792	0.0322388	0.864614	1.60011	-0.00725206	0.438559
XM_992998	Gm7197	GM7197	EG637027	0.0322506	0.864405	1.56888	-0.0120391	0.577459
AK006009	Zc3h14	ZC3H14	1010001P15Rik/1700016A15Rik/2700069A02Rik/AU014748	0.0323228	0.865816	1.60977	0.0982571	0.435967
AK154607	Pfkfb3	PFKFB3	E330010H22Rik/iPFK-2/uPFK-2	0.0323294	0.865467	1.34491	0.301473	1.03964
EF494423	Gbp4	GBP4	AW228052/KIAA4245/Mag-2/Mpa-2/Mpa2/mKIAA4245	0.032333	0.865039	1.61379	0.0235558	0.39361
BC019195	Gbp3	GBP3	AW228655/Gbp4	0.0323927	0.866114	1.57024	0.0575598	0.638568
AK083186	Fastkd1	FASTKD1	5330408N05Rik/KIAA1800/mKIAA1800	0.032402	0.865838	1.4915	0.241224	0.616591
BC052731	Kcnj11	KCNJ11	AI842722/AW491124/Kir6.2/mBIR	0.0324023	0.86532	1.57419	0.0901921	0.44363
AK052939	Cobll1	COBLL1	1810047P18Rik/Coblr1/D430044D16Rik	0.0324093	0.864985	1.61027	-0.0540446	0.390008
AK087483	Gm8350	GM8350	EG666892	0.0324296	0.865006	1.57733	-0.169765	0.444252
AK043989	Zfp804a	ZFP804A	C630007C17Rik	0.032445	0.864894	1.6108	-0.0210792	0.548583
AK156879	Gm1966	GM1966	-	0.0324566	0.86468	1.59278	-0.00444929	0.395269
BC062127	Zfp781	ZFP781	A130081B01	0.032491	0.865075	1.41294	-0.0868456	0.800825
AK032790	Hmg20a	HMG20A	1200004E06Rik/5730490E10Rik/Hmgxb1/Ibraf	0.0325073	0.864988	1.56606	-0.175366	0.527061
BC014721	Cyp4a12a	CYP4A12A	BC025936/Cyp4a12/MGC25972	0.0325123	0.8646	1.28762	0.346968	1.05007
AK039577	N/A	N/A	N/A	0.0325148	0.864146	1.58316	0.0223217	0.414212
XM_001479551	Trav3d-3	TRAV3D-3	-	0.0325361	0.864191	1.59572	-0.0708575	0.444892
AK036615	Terf1	TERF1	Pin2/Trbf1/Trf1	0.032546	0.863936	1.56778	0.0129948	0.67759
BC044813	Shisa4	SHISA4	9330132O05Rik/Tmem58/mShisa4	0.0326035	0.864943	1.43421	0.295891	1.06194
BC156099	Cntnap1	CNTNAP1	AI841080/Caspr/NCP1/Nrxn4/p190	0.0326085	0.864556	1.56243	0.082432	0.445178
AK171970	Batf3	BATF3	9130211I03Rik/Snft	0.03263	0.864607	1.61122	0.180863	0.58993
AK019796	4930570D08Rik	4930570D08RIK	-	0.032633	0.864167	1.56133	-0.0333281	0.470459
AK045989	Cltb	CLTB	2310046E19Rik	0.0326456	0.863984	1.60353	-0.0904543	0.474548
BC004636	Mettl8	METTL8	BC004636/MGC67805/MGC7995/Tip	0.0326513	0.863617	1.5856	0.261971	0.484306
BC107186	Lypd5	LYPD5	2210003I03Rik/MGC141070	0.0326529	0.863142	1.54373	0.223252	0.530115
AK006973	1700081N11Rik	1700081N11RIK	-	0.0326902	0.863612	1.57065	0.107674	0.488574
M25937	Gfap	GFAP	AI836096	0.0327357	0.864298	1.57636	0.205669	0.49558
XM_485074	Gm14135	GM14135	OTTMUSG00000015752	0.0327373	0.863823	1.52673	0.166224	0.651498
AK165483	Tyk2	TYK2	JTK1	0.0327584	0.863863	1.58157	0.0755523	0.412174
BC027149	Thoc1	THOC1	3110002N20Rik/AW107452/MGC28284/NMP-84	0.0327584	0.863863	1.56483	-0.144977	0.771254
AK043235	Mthfs	MTHFS	1110034I12Rik/2310020H23Rik/AI119695	0.0327618	0.862922	1.45504	0.0239143	0.74065
BC096374	Hepacam2	HEPACAM2	AI987662	0.0327652	0.862497	1.58142	0.0580786	0.448565
AY845948	Sp110	SP110	5031415C07Rik/5830484A20Rik/ENSMUSG00000075603/Ifi75/Ipr1	0.0327758	0.862263	1.56204	0.142257	0.486013
BC091738	Gm8760	GM8760	EG667683/Igkv4-59/kk4	0.0327844	0.861976	1.54186	0.0706901	0.546769
BC113805	Cnksr1	CNKSR1	BC037758	0.0327914	0.861648	1.58782	0.12404	0.567502
AK038079	A330009N23Rik	A330009N23RIK	-	0.0328084	0.861581	1.57016	0.11316	0.47137
AF426462	Fcrla	FCRLA	BB219290/FCRL/FCRL1/FREB/Fcrlm1/Fcrx/Freb1/mFREB/mFcrX	0.0328111	0.861141	1.26686	0.0342578	0.882855
AK164790	Cytip	CYTIP	A130053M09Rik/AI462064/C80816/Cbp/Pscdbp	0.0328295	0.86111	1.62032	0.13967	0.521333
BC112375	Tmprss3	TMPRSS3	MGC130589	0.0328704	0.861674	1.43421	-0.0630848	0.780766
BC006602	Islr	ISLR	AW553146	0.032999	0.864531	1.55235	0.0197996	0.512957
BC061101	Fxyd7	FXYD7	1110035I01Rik	0.0330011	0.864072	1.60058	0.0895681	0.513242
AK021409	Mxra7	MXRA7	1810057P16Rik/E130302J09Rik	0.0330169	0.863975	1.33764	0.0740596	0.835707
XM_001474840	Gm2816	GM2816	-	0.0330176	0.863481	1.55289	0.0338937	0.655009
BC058611	Pou2af1	POU2AF1	BOB.1/Bob-1/Bob1/OBF-1/OBF.1/OCA-B/OCAB	0.0330201	0.863035	1.5962	0.259889	0.590824
AK079258	Gabre	GABRE	-	0.0330316	0.862827	1.5864	0.187746	0.574738
NM_001110265	Ttk	TTK	AL022661/Esk1/PYT/esk	0.0331004	0.864113	1.59431	0.217921	0.775255
BC003795	Tagln	TAGLN	SM22/Sm22a	0.033105	0.863721	1.50476	0.0366989	0.592137
BC132302	Gpr128	GPR128	9130020O16Rik	0.0331079	0.863288	1.38463	0.158872	0.704249
AK016361	4930587E11Rik	4930587E11RIK	4930523E13Rik	0.0331179	0.863038	1.52166	0.230504	0.58597
XM_001472210	E130102H24Rik	E130102H24RIK	-	0.0331258	0.862736	1.5514	-0.109589	0.805227
AK153270	Parp8	PARP8	2810430O08Rik/D13Ertd275e	0.0331303	0.862345	1.58991	-0.181483	0.55142
S80124	N/A	N/A	N/A	0.0332175	0.864105	1.58371	0.076256	0.508561
AK138267	Mks1	MKS1	AK190930/B8d3	0.0332284	0.863879	1.57008	-0.0902048	0.544476
BC140312	Ubash3a	UBASH3A	5830413C03Rik/C330001M22/Sts-2	0.0332553	0.864071	1.52241	-0.0685518	0.644821
XM_982360	Gm847	GM847	-	0.0332745	0.864062	1.59268	-0.0528146	0.434572
AK039536	Zfp826	ZFP826	5830428H23Rik/AU016073/BC055757	0.0332843	0.863807	1.60706	0.172468	0.47559
XM_001479400	Gm4189	GM4189	-	0.0332942	0.863558	1.59527	0.00717894	0.696006
BC109012	Kcnh1	KCNH1	M-eag/MGC124419/MGC124420	0.0333237	0.863815	1.59878	0.210738	0.476045
AK006732	Pou6f1	POU6F1	2310038G18Rik/Brn5.0/C79593/Emb/cns-1	0.033431	0.866088	1.63031	0.279309	0.694633
AK030531	N/A	N/A	N/A	0.0334414	0.86585	1.59699	-0.0613034	0.394974
AK137073	Diap3	DIAP3	4930417P13Rik/Dia2/Drf3/KIAA4117/mDia2/mKIAA4117/p134MDia2	0.0334831	0.866421	1.61753	0.16474	0.606555
XM_357002	Psma8	PSMA8	2410072D24Rik/MGC151367/MGC151369	0.0334878	0.866036	1.52112	0.261338	0.569661
BC048711	4833442J19Rik	4833442J19RIK	AI256744	0.0335548	0.867262	1.4455	0.108413	0.725714
AK167030	Tpx2	TPX2	2610005B21Rik/DIL2/REPP86/p100	0.0335571	0.866813	1.5594	0.203436	0.588975
XM_001477101	Gm3476	GM3476	-	0.0336125	0.867738	1.58615	-0.118754	0.446643
AK009051	2300009N04Rik	2300009N04RIK	-	0.0336313	0.867716	1.57204	-0.0502137	0.473476
AK154184	Cyba	CYBA	b558/nmf333/p22phox	0.0336408	0.867455	1.45241	-0.0121774	0.722675
AB014889	Nr4a2	NR4A2	HZF-3/NOT/Nurr1/RNR-1/TINOR/TINUR	0.0336492	0.867165	1.44432	-0.0512957	0.734267
XM_001478574	Gm3818	GM3818	-	0.0336542	0.866787	1.52525	0.116278	0.862942
AK138741	N/A	N/A	N/A	0.0336626	0.866498	1.48321	0.156086	0.720623
AK034282	A330033J07Rik	A330033J07RIK	-	0.0336701	0.866185	1.59593	0.0367113	0.616903
AK220373	Fbxo40	FBXO40	9830003A13Rik/KIAA1195/MGC130416/MGC130417/mKIAA1195	0.0336741	0.865786	1.55956	0.138401	0.73219
AK133652	N/A	N/A	N/A	0.0337174	0.866393	1.48265	-0.2412	0.765519
AK052275	Ptprk	PTPRK	AI853699/PTPk	0.0337201	0.865959	1.59148	0.113639	0.491866
M12570	N/A	N/A	N/A	0.033795	0.867379	1.58228	0.114798	0.613349
BC016101	Trpv6	TRPV6	CAT/CaT1/Cac/Ecac2/Otrpc3	0.0337998	0.866998	1.59219	0.22356	0.670138
BC054472	Hk2	HK2	AI642394/HKII	0.0338159	0.866907	1.50756	-0.0662125	0.751903
AK166143	Ip6k1	IP6K1	1200016D08Rik/AU022776/Ihpk1/InsP6/Itpk6	0.0338815	0.868086	1.60277	-0.0340411	0.524844
BC096672	1700088E04Rik	1700088E04RIK	ESTJ0827E04/MGC106949	0.0339014	0.868093	1.58059	0.0993609	0.425816
EF584663	P2ry1	P2RY1	P2Y1	0.0339234	0.868152	1.56657	0.105734	0.438089
BC113769	Slc39a2	SLC39A2	F730005G13Rik/Gm1789/Gm289/MGC130599/Zip2	0.0339404	0.868083	1.56547	0.0186121	0.541137
BC128271	Veph1	VEPH1	2810471M23Rik/Veph	0.0339784	0.868553	1.4896	0.0907129	0.577005
AK015423	4930467D21Rik	4930467D21RIK	4930448L09Rik/BB013444	0.0339893	0.868328	1.52319	0.0804368	0.538887
AY183125	Arhgap4	ARHGAP4	A130009C12Rik/A530015A20Rik/MGC124367/MGC124368/c1/mKIAA0131	0.0339893	0.868328	1.60392	0.0126913	0.405063
AF305087	Ehbp1l1	EHBP1L1	G430002G23Rik	0.0339965	0.86751	1.6074	-0.0280665	0.481101
XM_001473628	N/A	N/A	N/A	0.0340169	0.867529	1.63918	0.330385	0.882138
BC112401	5033413D22Rik	5033413D22RIK	Gm61	0.0340169	0.867529	1.58817	-0.0380827	0.595146
AK135428	Nrp1	NRP1	C530029I03/NP-1/NPN-1/Npn1/Nrp	0.0340257	0.866753	1.59657	0.125145	0.51146
DQ642022	Cenpf	CENPF	6530404A22Rik/AI325968/CENF/Lek1/PRO1779/mitosin	0.0340563	0.867032	1.5061	0.348554	0.913266
BC028950	BC029684	BC029684	-	0.034064	0.866728	1.59223	-0.0866265	0.408872
AK083587	Nudcd1	NUDCD1	4921532K09Rik/AA407246/AW260430/AW556235/CML66-L/Cml66	0.0340973	0.867075	1.54737	0.0240725	0.480247
XM_001475947	Gm13344	GM13344	Gm678/OTTMUSG00000011524	0.0341077	0.866841	1.58879	-0.11323	0.409855
AK076295	Adamts4	ADAMTS4	3830423K05/ADAM-TS4/ADAMTS-2/ADMP-1/mKIAA0688	0.0341111	0.866429	1.46451	-0.327525	0.921027
XM_001480523	Gm6601	GM6601	-	0.0341181	0.866109	1.48051	-0.0601712	0.717944
AK053039	Chl1	CHL1	A530023M13Rik/AI465420/CALL/LICAM2	0.0341321	0.865968	1.57743	-0.00352224	0.594035
BC031749	Kctd15	KCTD15	BC031749/MGC25497	0.0341643	0.866286	1.57299	-0.0150111	0.447803
AK134013	Lck	LCK	Hck-3/Lsk/Lskt/p56/p56Lck	0.0343055	0.869369	1.51087	0.224	0.730428
BC049746	1700018L24Rik	1700018L24RIK	-	0.0343649	0.870373	1.52468	0.00730054	0.695633
BC030043	Aasdhppt	AASDHPPT	2010309J24Rik/2810407B07Rik/AASD-PPT/CGI-80/LYS2/LYS5	0.0344298	0.871519	1.60009	-0.00959675	0.385965
XM_978513	Gm7735	GM7735	EG665661	0.0344425	0.87134	1.58461	-0.018168	0.584841
NM_010039	Defa4	DEFA4	Crp4/Defa28/Defcr4	0.0345487	0.873526	1.46361	0.100197	0.603151
BC146458	Sprr2b	SPRR2B	-	0.034594	0.87417	1.47273	0.112871	0.701984
AK161180	Grhl2	GRHL2	0610015A08Rik/BOM/Tcfcp2l3	0.0345971	0.873751	1.55222	0.284916	0.832236
BC120688	Lonrf3	LONRF3	4932412G04Rik/5730439E01Rik/A830039N02Rik/AU023707/Rnf127	0.0345992	0.873303	1.48312	-0.139066	0.694072
AK084494	N/A	N/A	N/A	0.0346035	0.872913	1.54611	0.159477	0.448
XM_001472344	Gm2065	GM2065	-	0.0346811	0.874372	1.48697	-0.0843005	0.638417
BC046234	Tmem163	TMEM163	2610024A01Rik/SV31	0.0347033	0.874432	1.56288	-0.154449	0.506101
BC061144	Myl2	MYL2	MLC-2/MLC-2v/Mlc2v/Mylpc	0.0347244	0.874464	1.425	0.605277	1.41315
BC106179	BC106179	BC106179	MGC118427	0.0347638	0.874957	1.59615	0.240175	0.608715
BC058184	Rad51l1	RAD51L1	AI553500/R51H2/Rad51b/mREC2	0.0347681	0.874567	1.39573	-0.0364699	0.734787
BC051989	Gnao1	GNAO1	AW050213/Gnao/alphaO	0.0348145	0.875236	1.48499	0.153775	0.679149
AK161301	Clip4	CLIP4	1700024K14Rik/1700074B05Rik/4833417L20Rik/5830409B12Rik/Rsnl2	0.0348145	0.875236	1.24087	-0.315033	1.12906
BC048405	Brunol4	BRUNOL4	A230070D14Rik/BRUNOL-4/Brul4/C130060B05Rik/CELF4	0.0348217	0.874423	1.53258	0.00819492	0.642608
AK078324	Mrpl32	MRPL32	0610033O15Rik	0.0348595	0.874875	1.58569	0.1774	0.556114
AK044602	Peg3	PEG3	AL022617/End4/Gcap4/Pw1/Zfp102/mKIAA0287	0.0348638	0.874486	1.2801	0.277374	1.04094
AK029857	6030443J06Rik	6030443J06RIK	-	0.0348656	0.874035	1.4641	0.0057776	0.690643
AK084377	Ttl	TTL	2410003M22Rik/2700049H19Rik/AI848570	0.0348946	0.874265	1.57149	0.0393271	0.557985
BC062119	Spred3	SPRED3	AW047143/D130060H24Rik/Spred-3	0.0348998	0.8739	1.58447	-0.0212694	0.397356
BC098239	Nudt1	NUDT1	Mth1	0.0349227	0.873977	1.60297	-0.00790127	0.439181
BC060945	Cyp4a12b	CYP4A12B	BC060945/Cyp4a12	0.0349265	0.873579	1.38051	0.42849	0.988795
BC028634	Rgs1	RGS1	BL34	0.0349571	0.873848	1.55438	0.100296	0.498183
BC057138	Rrad	RRAD	REM3/Rad	0.0349985	0.874389	1.59564	0.109059	0.435866
BC116925	Rgs20	RGS20	2900073E09Rik/MGC151302/MGC151306/Rgsz1	0.0350035	0.874019	1.57442	0.0125559	0.487458
BC038263	Apob	APOB	AI315052/MGC176318/apob-100/apob-48	0.0350232	0.874017	1.40006	0.0895011	0.728348
BC090649	Trp63	TRP63	AI462811/Ket/MGC115972/TAp63/Tp63/Trp53rp1/deltaNp63/p51/p63/p63/p73L	0.0350966	0.875353	1.53967	0.0488056	0.486071
AK170090	Sfi1	SFI1	2310047I15Rik/mKIAA0542	0.0351346	0.875807	1.41976	0.042602	0.730954
XM_001476693	Cenpt	CENPT	G630055P03Rik	0.0351387	0.875415	1.49403	0.163311	0.601864
AK158967	N/A	N/A	N/A	0.0351507	0.87522	1.52938	-0.0312378	0.638589
BC022741	2900011O08Rik	2900011O08RIK	-	0.035164	0.875059	1.52519	0.0859431	0.50659
AK028965	Macc1	MACC1	4732474O15Rik/Gm267	0.035205	0.875586	1.54371	0.167582	0.497967
AK017770	Zfp398	ZFP398	5730513I23Rik/6430539K21	0.0352367	0.875881	1.59964	0.00343879	0.428993
XM_973255	Slx	SLX	EG664958/Xmr	0.0352487	0.875686	1.48048	0.150837	0.801691
NR_002901	Snora68	SNORA68	MBI-30/Rnu68	0.0352555	0.875363	1.57516	-0.0620045	0.435645
BC023729	Egfr	EGFR	9030024J15Rik/AI552599/Erbb/Errp/Wa5/wa-2/wa2	0.0352562	0.874888	1.36798	0.208851	0.846086
AK143784	N/A	N/A	N/A	0.035258	0.874441	1.40452	-0.106544	0.828969
BC031510	A230050P20Rik	A230050P20RIK	-	0.0353198	0.875483	1.59915	0.0750153	0.496709
AK148282	Gm16163	GM16163	OTTMUSG00000031120	0.035334	0.875345	1.48523	-0.0518356	0.688536
XM_893545	Gm6566	GM6566	EG625237	0.0353533	0.875331	1.59125	-0.0464594	0.428445
AK005639	1700003H04Rik	1700003H04RIK	4930538K10Rik/4933400D22Rik	0.0354676	0.877669	1.57243	0.081127	0.480793
BC115632	C1qtnf9	C1QTNF9	9130217G22Rik/CTRP9/Ciqtnf9	0.0354798	0.87748	1.50657	-0.126806	0.585248
BC072587	Pogk	POGK	9130401E23Rik/BASS2/mKIAA1513	0.0355244	0.878092	1.53683	0.200705	0.854738
BC085131	Thoc6	THOC6	F830014G06Rik/MGC107304/MGC109691/Wdr58	0.0355269	0.877662	1.5913	0.126982	0.440259
XM_982985	N/A	N/A	N/A	0.0355383	0.877451	1.59343	0.127528	0.440587
BC005550	Lum	LUM	Ldc/SLRR2D	0.0355491	0.877229	1.56695	-0.1852	0.443435
AK076313	4732414G09Rik	4732414G09RIK	-	0.0355695	0.877242	1.59138	0.216608	0.486458
BC119571	Amhr2	AMHR2	MGC141312/Misiir/Misrii/Mrii	0.035589	0.877232	1.54191	-0.163535	0.541824
AK089214	Selplg	SELPLG	CD162/Psgl-1/Psgl1/Selp1/Selpl	0.0356123	0.877317	1.57397	-0.162528	0.50623
BC034852	Icos	ICOS	AILIM/H4/Ly115	0.0356157	0.876912	1.58908	0.0534123	0.527224
AK144648	Cradd	CRADD	RAIDD	0.0356191	0.876507	1.57881	0.206233	0.530502
BC046487	N/A	N/A	N/A	0.0356274	0.876225	1.56892	-0.0967189	0.570904
AF279371	Hdac9	HDAC9	AV022454/D030072B18Rik/HD7B/HD9/HDRP/Hdac7b/Mitr/mKIAA0744	0.0356444	0.876155	1.58939	0.0515069	0.59395
BC061020	Usp50	USP50	1700086G18Rik/4930511O11Rik	0.0356576	0.87599	1.41318	-0.195113	0.812346
BC057934	Krt15	KRT15	AI528832/K15/Krt1-15	0.0356614	0.875598	1.42497	0.479889	1.22123
AK088966	Stat5b	STAT5B	-	0.0356725	0.875383	1.5309	0.0214659	0.673068
BC015271	Ckb	CKB	B-CK/Bck/Ck-3/Ck3/Ckbb	0.0357148	0.875936	1.60057	0.0938619	0.410045
BC021821	Epsti1	EPSTI1	2310046K10Rik/5033415K03Rik/BRESI1	0.0357812	0.877076	1.53499	-0.0604605	0.510989
XM_001478596	Gm3925	GM3925	-	0.0357823	0.876617	1.49292	-0.106744	0.725388
XM_001477184	Gm3570	GM3570	-	0.0358043	0.876668	1.53161	0.072161	0.486519
AK161361	1700071M16Rik	1700071M16RIK	-	0.0358129	0.876393	1.5755	-0.0918831	0.417509
BC117106	Retnlg	RETNLG	Fizz3/Relmg/Xcp1	0.03585	0.876816	1.55122	0.162415	0.585116
BC011437	Il1b	IL1B	IL-1beta/Il-1b	0.0358518	0.876375	1.59714	-0.0635873	0.41398
AK076521	Fbxo21	FBXO21	2810425J22Rik/AU016673/MGC28066/mKIAA0875	0.0358762	0.876488	1.44072	-0.108784	0.803262
AK086062	Pogz	POGZ	9530006B08Rik/AU015913/AU044539	0.035895	0.876462	1.56924	0.0220201	0.529693
BC034413	Car5b	CAR5B	7330410H16Rik/CAVB/CarVb/D730005F19Rik	0.0359304	0.87684	1.59255	-0.11966	0.453445
AK163916	Nktr	NKTR	5330401F18Rik/D9Wsu172e	0.035939	0.876565	1.58672	0.137551	0.509635
BC023926	Ccdc32	CCDC32	Gm631/MGC60849	0.0359806	0.877097	1.57536	-0.0743984	0.473802
BC035527	AI132487	AI132487	AI876593/HDMCP/MGC107675	0.0360028	0.877154	1.55475	0.15583	0.540306
U57325	Psen2	PSEN2	AI266870/ALG-3/Ad4h/PS-2/PS2	0.0360379	0.877525	1.60178	0.122839	0.432062
BC025441	Slc16a4	SLC16A4	AW146050/MGC37305	0.0360802	0.878072	1.38611	0.12027	0.90929
BC034859	Grap2	GRAP2	GRAP-2/GRB2L/GRID/Gads/GrbX/Grf40/GrpL/Mona/P38	0.0360986	0.878034	1.55744	-0.0606269	0.456536
XM_001481050	Gm4685	GM4685	-	0.0361248	0.878189	1.49769	-0.00809884	0.70128
BC023344	Arhgap24	ARHGAP24	0610025G21Rik/MGC38749	0.0361423	0.87813	1.60132	-0.0225221	0.475327
AK134158	N/A	N/A	N/A	0.0361452	0.877718	1.49944	0.319939	1.18132
AK034256	Xdh	XDH	XO/Xor/Xox-1/Xox1	0.0361864	0.878236	1.58728	0.0322031	0.403892
AK016965	Wdr66	WDR66	4930415N18Rik/4933428F06Rik/5031404N07/MGC33630	0.0361891	0.87782	1.56592	-0.142271	0.473714
AK011931	Rfc5	RFC5	2610020K06Rik/2610209F07Rik/36.5kDa/36kDa/MGC113787/Recc5	0.0362104	0.877854	1.43294	0.0510419	0.713013
BC051141	Usp50	USP50	1700086G18Rik/4930511O11Rik	0.0362349	0.877965	1.58571	0.212472	0.504851
XM_001478563	Gm3854	GM3854	-	0.0362733	0.878416	1.56469	-0.093217	0.43868
AK012522	Htatsf1	HTATSF1	1600023H17Rik/2600017A12Rik/2700077B20Rik/TAT-SF1	0.0362833	0.878175	1.5452	0.172306	0.589135
BC057899	Igh	IGH	MGC102661/MGC102662/MGC103226/MGC118125/MGC28019/MGC36307/MGC6486/MGC6522/MGC6529/MGC6628/MGC6740/MGC68276/MGC68378	0.0362998	0.878094	1.1893	0.202245	1.19014
BC145964	Tmem170	TMEM170	9030409E16Rik/AA403674/D8Bwg1414e	0.0363069	0.877783	1.58747	-0.132892	0.44579
X66081	Cd44	CD44	AU023126/AW121933/AW146109/HERMES/Ly-24/Pgp-1	0.0363365	0.87802	1.5765	0.00502833	0.441073
XM_001474924	Gm2813	GM2813	-	0.0363648	0.878223	1.44513	-0.109798	0.655533
AK016563	Tubgcp4	TUBGCP4	4932441P04Rik/76p/D2Ertd435e/MGC28085	0.0363741	0.877967	1.59305	0.102514	0.476152
BC049699	Asb1	ASB1	1700029O08Rik/1700054C17Rik/AI426616/AI851378/mKIAA1146	0.0364336	0.878924	1.56443	0.142512	0.476542
AK146521	Nmral1	NMRAL1	1110025F24Rik/AI256624	0.0364402	0.878603	1.57583	0.0759312	0.388734
BC043448	A230050P20Rik	A230050P20RIK	-	0.0365274	0.880224	1.55234	0.110703	0.414634
BC125376	Slc45a2	SLC45A2	Aim-1/Aim1/Dbr/Matp/blanc-sale/bls/uw	0.0365514	0.880322	1.48676	0.21501	0.643291
DQ864977	Rock2	ROCK2	B230113H15Rik/ROKalpha/Rho-kinase/Rock-II/Rock2m/mKIAA0619	0.0365717	0.880332	1.45441	0.252352	1.08824
AK143006	BC051019	BC051019	AA571491/D7H11orf16/ICRFP703B1614Q5.5	0.0366014	0.880567	1.53189	-0.0387855	0.586004
BC048648	N/A	N/A	N/A	0.0366279	0.880724	1.53252	0.125433	0.630815
BC005736	Lyl1	LYL1	Lyl-1/bHLHa18	0.0366369	0.880462	1.56251	-0.061765	0.451797
BC015287	Rabep2	RABEP2	2610011A08Rik/AI462746/Fra/MGC8300	0.0366609	0.88056	1.5707	0.0308288	0.6003
AK082535	Zfp369	ZFP369	B930030B22Rik/D230020H11Rik/NRIF2	0.0366761	0.880446	1.32022	-0.132673	0.98296
AK007443	2010107H07Rik	2010107H07RIK	Snhg8	0.0366888	0.880272	1.49374	0.176974	0.519872
BC039648	Srp9	SRP9	9kDa	0.0367413	0.881053	1.55277	-0.14214	0.423253
BC060619	Tpx2	TPX2	2610005B21Rik/DIL2/REPP86/p100	0.0367793	0.881487	1.58793	0.175052	0.46685
BC027742	Clec7a	CLEC7A	BGR/Clecsf12/beta-GR	0.0367891	0.881242	1.57515	0.270082	0.505299
AK051873	Nrp2	NRP2	1110048P06Rik/Np-2/Np2/Npn-2/Npn2	0.036855	0.882341	1.56217	-0.0504642	0.470164
Y15779	St6galnac4	ST6GALNAC4	MGC102103/Siat7d	0.0369308	0.883678	1.48952	0.124209	0.587643
AK049902	Pdlim7	PDLIM7	1110003B01Rik/2410002J21Rik/AV007930/Enigma	0.0369317	0.883221	1.56925	-0.123939	0.392948
BC053527	Inhba	INHBA	-	0.0369376	0.882884	1.57668	0.103119	0.427665
AK155956	St6galnac4	ST6GALNAC4	MGC102103/Siat7d	0.0369838	0.88351	1.53116	0.119426	0.485596
AK161168	Ttc3	TTC3	2610202A04Rik/AA409221/D16Ium21/D16Ium21e/KIAA4119/TPRD/mKIAA4119	0.037017	0.883827	1.51558	0.256723	0.60043
BC108271	Zfp39	ZFP39	CTfin33/Zfp-39	0.0370567	0.884295	1.58271	0.0398839	0.550915
AK043087	A930007I19Rik	A930007I19RIK	-	0.0370807	0.88439	1.56695	0.125613	0.422342
BC005560	Xlr	XLR	-	0.0370841	0.883993	1.52724	0.0834566	0.679902
AK150917	Ctla2b	CTLA2B	AW545568/Ctla-2b	0.0370904	0.883668	1.56373	0.0670202	0.494228
AK155022	Eps8	EPS8	AW261790	0.0370924	0.88324	1.57816	-0.0576022	0.425609
BC057348	Pcsk2	PCSK2	6330411F23Rik/AI839700/Nec-2/Nec2/PC2/Phpp-2/SPC2	0.0370949	0.882823	1.50906	-0.0621623	0.591286
BC156243	Pappa	PAPPA	8430414N03Rik/IGFBP-4ase/PAG1/PAPP-A	0.037104	0.882563	1.49129	0.0647198	0.583917
XM_133876	Nsmce4a	NSMCE4A	2410003A14Rik	0.0371051	0.882115	1.57676	-0.106483	0.424236
BC051388	Cd44	CD44	AU023126/AW121933/AW146109/HERMES/Ly-24/Pgp-1	0.0371334	0.882313	1.57553	0.0808425	0.517697
XM_001475451	Dynlt1f	DYNLT1F	-	0.0371567	0.882392	1.43846	-0.157357	0.659928
AK161956	Hdac5	HDAC5	AI426555/Hdac4/mHDA1/mKIAA0600	0.0371635	0.88208	1.27104	-0.055938	1.05111
AK006243	Ndufa3	NDUFA3	1010001M12Rik/1700022J01Rik	0.0371748	0.881874	1.5842	0.101248	0.437256
AK173322	Tsc22d1	TSC22D1	AA589566/AW105905/Egr5/TSC/TSC-22/Tgfb1i4	0.0371857	0.881659	1.49177	0.0941192	0.600463
BC156486	C4a	C4A	Slp	0.0372206	0.882012	1.57083	-0.117038	0.491663
AK015322	4933409F18Rik	4933409F18RIK	4930435E18Rik	0.0372219	0.881571	1.58406	0.0989367	0.508906
BC016272	Gnat2	GNAT2	AW490837/Gnat-2/Gt-2/Tcalpha	0.0372428	0.881592	1.48908	0.173455	0.59336
BC045208	Setmar	SETMAR	5830404F24Rik/Etet2	0.0373071	0.882641	1.4978	0.204329	0.570168
AK144910	BB819745	BB819745	-	0.0373507	0.883201	1.52462	-0.141649	0.624401
AK020588	9530036M11Rik	9530036M11RIK	-	0.0373537	0.882798	1.40159	0.0955657	0.672462
BC156263	Cdk5r2	CDK5R2	B230310J22Rik/p39	0.0373641	0.882572	1.57754	0.180986	0.523168
AK009224	Fmo2	FMO2	2310008D08Rik/2310042I22Rik/AW107733/MGC28212	0.037408	0.883137	1.39752	0.144569	0.753285
BC032879	N/A	N/A	N/A	0.0374085	0.882676	1.58082	0.157693	0.436399
AK043739	5730410E15Rik	5730410E15RIK	A830027B17Rik/Golsyn/KIAA1472/Sybu/mKIAA1472	0.0374139	0.882333	1.54752	-0.229773	0.4728
AK162207	Efcab3	EFCAB3	4921510J17Rik	0.0374293	0.882225	1.46057	-0.0530643	0.630843
AY971958	Aspm	ASPM	Calmbp1/D330028K02Rik/FLJ10518/MCPH5/Sha1	0.0374639	0.882571	1.52684	0.109785	0.666694
BC021942	Gpsm3	GPSM3	AA960287/AGS4	0.0374857	0.882612	1.55266	0.0567842	0.406273
AK133783	Tert	TERT	EST2/MGC150124/TCS1/TP2/TR/TRT	0.0375108	0.882733	1.54524	-0.0319834	0.733711
AK154631	Gm5833	GM5833	-	0.0376172	0.884766	1.5437	0.181655	0.506871
AK150000	Hspa14	HSPA14	70kDa/HSP70L1/Hsp70-4/NST-1	0.0376632	0.885375	1.56791	0.0414993	0.64948
BC064821	Zcchc5	ZCCHC5	D430021I08Rik/Gm375/Mar3/Mart3/ZHC5	0.0377347	0.886585	1.5068	0.242278	0.482091
AK170159	Sectm1a	SECTM1A	BC010462/MGC7970	0.0377737	0.887028	1.56775	0.0232027	0.55266
BC089576	Yipf7	YIPF7	2310016N21Rik/MGC107572/Yip1b	0.0378239	0.887736	1.5543	0.265541	0.938631
AK043507	Cntn4	CNTN4	9630050B05/Axcam/BIG-2	0.0378667	0.888269	1.46897	0.222786	0.628019
BC086481	Igdcc3	IGDCC3	2810401C09Rik/AI851425/Punc/WI-14920	0.0378966	0.888498	1.52769	0.161154	0.478751
AK210567	Tdp1	TDP1	2810481F14Rik/4921509N21Rik/AI838772/AW493413/E430034L06Rik/SCAN1	0.0379222	0.888626	1.50142	-0.0434097	0.569617
BC021413	2810417H13Rik	2810417H13RIK	AA409629/MGC29306/Ns5apt9/Ns5atp9/mKIAA0101/p15(PAF)	0.0380184	0.890408	1.311	-0.089215	0.894492
BC010332	Ppap2c	PPAP2C	Lpp2	0.0380231	0.890048	1.5249	0.0968322	0.488599
AK141402	2610203C20Rik	2610203C20RIK	AI848448/D3Mgi9	0.0380399	0.889968	1.54932	0.0823682	0.607069
AK161079	Cmtm8	CMTM8	2700018N07Rik/AA408515/Cklfsf8	0.0380437	0.889587	1.41621	0.00626794	0.856335
DQ296611	Inpp4b	INPP4B	E130107I17Rik	0.0380908	0.890217	1.5185	-0.062822	0.560535
AK138755	N/A	N/A	N/A	0.0381291	0.89064	1.48294	0.164482	0.610589
AK082896	C430010C01	C430010C01	-	0.0381291	0.89064	1.58764	-0.0237919	0.467253
XM_887185	Olfr227	OLFR227	EG622733/Gm6349/MOR115-6_p/Olfr227-ps1/Olfr764/Olfr764-ps1	0.0381409	0.889974	1.44729	0.324642	0.739895
AK042953	Pik3r4	PIK3R4	2210010O15Rik/C730038E05Rik/C85833/D9Ertd418e	0.0381433	0.889562	1.47872	0.133777	0.604784
BC058555	Gbp5	GBP5	5330409J06Rik/Gbp5a	0.0381624	0.889536	1.59472	0.117446	0.507265
AK196456	Sgol1	SGOL1	3300001M08Rik/C81037/MGC113769/Sgo1	0.0381707	0.889262	1.48704	-0.0143279	0.536384
AK006407	1700027A23Rik	1700027A23RIK	MGC58817	0.0382896	0.89156	1.52166	0.0736414	0.50725
BC004050	Dnm3	DNM3	9630020E24Rik/AW061159/B230343F03Rik/C530045C17/mKIAA0820	0.0383276	0.891976	1.56665	0.042901	0.557091
AK157277	Cpox	CPOX	CPX/Cpo/HCP	0.0383582	0.892217	1.55054	0.0213374	0.521593
XM_001480321	Gm4316	GM4316	-	0.0383652	0.891911	1.404	0.346264	0.797852
BC064051	Hspb2	HSPB2	27kDa/2810021G24Rik/HSP27/MKBP	0.0383731	0.891625	1.55551	0.246308	0.816007
BC019561	Slmo1	SLMO1	A230074A19Rik/BC019561/MGC28728	0.038375	0.891199	1.4367	0.107021	0.812842
AK146255	A430072P03Rik	A430072P03RIK	-	0.0383811	0.890872	1.53247	0.237608	0.457285
AK142357	Vipr2	VIPR2	VPAC2/VPAC2R/Vip2	0.0383829	0.890446	1.48543	-0.00228969	0.65
BC141557	Tbx15	TBX15	Tbx14/Tbx8/de	0.0384868	0.892388	1.06421	0.269473	1.19504
XM_896343	Gm6209	GM6209	EG621304	0.038494	0.892088	1.51821	0.127493	0.758004
AK053578	Rassf4	RASSF4	3830411C14Rik/AD037/AI586137	0.0384956	0.891657	1.56041	0.117809	0.557264
AK013184	D2Ertd750e	D2ERTD750E	1700025D04Rik/C15orf23	0.0385237	0.89184	1.53557	0.120663	0.759981
AK167235	Efhb	EFHB	4921525D22Rik	0.0385468	0.891907	1.38584	0.231543	0.828666
AK148448	2510048L02Rik	2510048L02RIK	-	0.0385579	0.891696	1.58048	0.038172	0.460769
AK049405	Tmem80	TMEM80	5530601I19Rik	0.0385604	0.891287	1.54332	0.136843	0.623208
AY600447	N/A	N/A	N/A	0.0385839	0.891365	1.55543	-0.0862227	0.428709
AK139452	Phactr1	PHACTR1	9630030F18Rik/Rpel1	0.0386512	0.892452	1.50843	-0.145282	0.531346
BC031468	Esrp1	ESRP1	2210008M09Rik/A630065D16/BC031468/MGC25805/Rbm35a	0.0386751	0.892539	1.58069	0.152603	0.444313
AK086199	E130114P18Rik	E130114P18RIK	-	0.0387003	0.892653	1.37715	0.105386	0.789966
BC066182	Dennd2c	DENND2C	A930010I20Rik	0.0387075	0.892354	1.54295	0.0370252	0.430286
XM_001475260	Gm2967	GM2967	-	0.0387184	0.892139	1.57158	-0.0403042	0.405552
BC112906	Igh	IGH	MGC102661/MGC102662/MGC103226/MGC118125/MGC28019/MGC36307/MGC6486/MGC6522/MGC6529/MGC6628/MGC6740/MGC68276/MGC68378	0.0387951	0.893441	1.54149	0.133016	0.451595
BC132601	Gimap1	GIMAP1	IAP38/Imap38/imap	0.0388069	0.893247	1.55323	0.0938961	0.45665
BC099526	N/A	N/A	N/A	0.0388366	0.893464	1.3583	0.356149	0.914185
BC127083	Prkcb	PRKCB	A130082F03Rik/PKC-Beta/Pkcb/Prkcb1/Prkcb2	0.0388798	0.893993	1.55495	-0.0622911	0.539838
AK042863	Phf21b	PHF21B	A730032D07Rik	0.0389271	0.894615	1.54668	-0.194729	0.48923
BC056616	Ttc12	TTC12	E330017O07Rik	0.0389538	0.894763	1.50766	0.0331591	0.517554
BC085144	Srcap	SRCAP	B930091H02Rik/D030022P06Rik/F630004O05Rik	0.0390197	0.895811	1.48532	0.203706	0.632843
AK164048	Gsk3b	GSK3B	7330414F15Rik/8430431H08Rik/C86142/GSK-3/GSK-3beta/GSK3	0.0390319	0.895626	1.32629	0.102913	0.909129
BC049158	Rtp2	RTP2	Gm605/MGC56957	0.0390566	0.895727	1.57288	0.151697	0.560434
BC120513	Gja8	GJA8	Aey5/Cnx50/Cx50/Lop10	0.0390673	0.895506	1.56046	-0.173557	0.47307
BC028792	Pnpla3	PNPLA3	Adpn	0.0391556	0.897064	1.10703	-0.204635	1.13971
XM_975517	N/A	N/A	N/A	0.0391793	0.897144	1.46795	0.170369	0.754312
BC016190	Cpsf4l	CPSF4L	0610010C04Rik/1500000C01Rik/D11Ertd636e	0.0392022	0.897202	1.53337	-0.241798	0.497589
BC014718	Dnase1	DNASE1	AI788650/DNaseI/Dnl1/MGC144446/MGC144447	0.0392094	0.896903	1.53876	-0.298606	0.714868
AK087881	Btbd9	BTBD9	1700023F20Rik/4930402L05/AI464421	0.0392371	0.89707	1.56194	0.232314	0.509826
BC092528	Tcte2	TCTE2	AI429268/Tcte-2	0.0392468	0.896829	1.25018	-0.029692	0.875105
BC018406	AI317395	AI317395	AI482555/MGC25869	0.0392536	0.89652	1.54731	0.0386733	0.472793
BC061182	Ager	AGER	RAGE	0.0392563	0.896119	1.56155	-0.0361896	0.438798
BC094628	Syce2	SYCE2	1700013H19Rik/AA407907/Cesc1	0.0392737	0.896054	1.57573	-0.0133579	0.535633
AK153694	Lta	LTA	LT/LT-[a]/LT-alpha/LT[a]/LTalpha/Ltx/MGC117668/TNF-beta/TNFSF1/Tnfb/Tnfsf1b/hlb382	0.039307	0.89635	1.41362	0.109838	0.717878
AF380425	Dleu2	DLEU2	1810047A16Rik/4932411A06Rik/7730401J12Rik/AI197277/AI788824/Alt1/Gm9069/Leu2	0.0393145	0.896058	1.36946	0.127412	0.722981
BC099383	E330017A01Rik	E330017A01RIK	MGC117520	0.0393351	0.896065	1.53114	-0.15112	0.474913
BC120839	Jph1	JPH1	ENSMUSG00000054314/JP-1/Jp1	0.039357	0.896103	1.47597	0.152413	0.707581
AK041322	Cd28	CD28	-	0.0393632	0.89578	1.57427	0.172636	0.5058
BC081547	Grb7	GRB7	KIAA4028/MGC78181/mKIAA4028	0.0393706	0.895489	1.53243	0.267827	0.629158
AK158313	Akna	AKNA	AI597013/MGC116630/mKIAA1968	0.0393851	0.895358	1.5702	0.124564	0.441028
BC037593	Ythdc1	YTHDC1	A730098D12Rik/C80342/mKIAA1966	0.039463	0.896667	1.57933	0.00516542	0.386188
AK138385	Mcts1	MCTS1	1500019M23Rik/MCT-1	0.0394632	0.896211	1.5634	-0.00215999	0.407176
XM_001478107	Gm3824	GM3824	-	0.0394886	0.896326	1.45505	0.0155648	0.605996
BC007486	Sorcs1	SORCS1	Sorcs	0.0394958	0.89603	1.50343	0.0759784	0.680653
BC037079	1300014I06Rik	1300014I06RIK	-	0.0395207	0.896134	1.57307	0.111176	0.481434
BC058087	Dlgap5	DLGAP5	C77459/C86398/Dlg7/Hurp/mKIAA0008	0.0395327	0.895947	1.38654	0.320526	1.07736
BC120886	Zfp112	ZFP112	Znf228	0.039564	0.896195	1.56399	-0.105401	0.382512
S76838	Mcf2l	MCF2L	C130040G20Rik/Dbs/Ost/mKIAA0362	0.0395676	0.895818	1.55038	-0.0845133	0.525312
BC068302	Fam126b	FAM126B	C130065N10Rik/D1Ertd53e/D630010C10	0.0396527	0.897285	1.52783	0.0808828	0.42716
BC051012	N/A	N/A	N/A	0.0396708	0.897235	1.54704	-0.021501	0.401786
AK133755	N/A	N/A	N/A	0.0396932	0.897282	1.55879	-0.0671954	0.409333
BC030923	Nfkbie	NFKBIE	IKBE	0.0398128	0.899524	1.55064	-0.0857812	0.416957
AK153704	Ttc7	TTC7	1110035E02Rik/1700007L07Rik/fsn/hea	0.039858	0.900087	1.56866	0.0399988	0.489458
NM_001111015	Syn2	SYN2	2900074L19Rik/AI836018/AI841723	0.0398646	0.899775	1.4962	0.0845176	0.545421
BC027631	Tcap	TCAP	AI503981/AJ223855	0.0398771	0.899597	1.43735	0.0710745	0.933135
AK015714	4930506C21Rik	4930506C21RIK	-	0.039914	0.899969	1.45073	-0.0731902	0.753484
AK158688	Nab2	NAB2	AI451907	0.0399248	0.899755	1.57267	0.109929	0.449269
AK078902	Trim16	TRIM16	9130006M08Rik/AI482483/EBBP	0.0399257	0.899317	1.57457	0.0192962	0.566604
AF544402	Ms4a13	MS4A13	1700060E18Rik/Tetm4.2	0.0399346	0.899057	1.52855	0.035502	0.445373
BC032882	Gbp2	GBP2	-	0.039935	0.898609	1.57987	-0.0030543	0.435018
AK165766	Ablim1	ABLIM1	2210411C18Rik/2610209L21Rik/4833406P10Rik/9330196J19Rik/AV079770/AW060987/AW215784/Limab1/abLIM-L/abLIM-M/abLIM-S/mKIAA0059	0.0399423	0.898315	1.57233	0.0250281	0.434629
AK142182	Pkn3	PKN3	AW209115/BC034126/MGC31699	0.0399712	0.898509	1.56893	0.012896	0.563367
NM_001100454	Wfikkn1	WFIKKN1	Wfikkn	0.0399742	0.898118	1.49084	0.064311	0.631348
BC057594	Pfkfb4	PFKFB4	C230090D14	0.0400226	0.898749	1.49939	0.237758	0.533699
BC156808	Agap2	AGAP2	Centg1/mKIAA0167	0.040067	0.899289	1.49568	-0.0066119	0.621389
BC026483	Atf7	ATF7	1110012F10Rik/9430065F09Rik/AI549878/C130020M04Rik/MGC31554	0.0400887	0.899319	1.54688	0.0265997	0.535303
AK139871	N/A	N/A	N/A	0.0401157	0.899467	1.53869	-0.154839	0.542055
XM_001474214	Gm6846	GM6846	-	0.040137	0.899488	1.55331	0.0175885	0.429107
BC058761	Upf3b	UPF3B	5730594O13Rik/AI317193/AW541158/RENT3B/UPF3X	0.0401503	0.899331	1.43637	0.360121	0.910085
BC002063	Lgals1	LGALS1	AA410090/Gal-1/Galbp/L-14.5/L14/Lect14/galectin-1	0.0401515	0.8989	1.55873	0.0951483	0.644278
BC146289	Grin2a	GRIN2A	NMDAR2A/NR2A	0.0402119	0.899797	1.47061	0.0630899	0.559758
AK037482	Bcat2	BCAT2	Bcat-2/Eca40	0.0402474	0.900137	1.40888	-0.167198	0.840891
BC116174	Nlrp3	NLRP3	AGTAVPRL/AII/AVP/Cias1/FCAS/FCU/MGC129375/MWS/Mmig1/NALP3/Pypaf1	0.0403113	0.901108	1.53343	-0.0247553	0.511974
AK052729	Hmbox1	HMBOX1	AI451877/AI604847/F830020C16Rik	0.04035	0.901517	1.55319	0.0617694	0.425687
BC089600	Hist1h1e	HIST1H1E	H1-4/H1e/H1f4/H1s-4/H1var2	0.0403611	0.901309	1.38701	0.107801	0.781378
XM_001472394	Gm9780	GM9780	ENSMUSG00000043248	0.0403663	0.90097	1.53623	0.117813	0.627236
AK087513	Calcoco1	CALCOCO1	1810009B06Rik/Cocoa/Gcap11/KIAA1536/mKIAA1536	0.0404202	0.901717	1.5376	0.0698063	0.669372
AK042773	Reln	RELN	reeler/rl	0.0404324	0.901535	1.4809	0.307862	0.79401
AK149414	Inpp4a	INPP4A	107kDa/9630012D15/D130048C09Rik/R74740	0.0404788	0.902114	1.58767	0.130232	0.536875
BC132614	Rnase13	RNASE13	-	0.0404824	0.90174	1.541	-0.0347733	0.413929
AK149431	Bhmt	BHMT	MGC117976/MGC46866	0.0404854	0.901351	1.46854	0.0310514	0.734616
AK169560	Sec11a	SEC11A	1810012E07Rik/18kDa/Sec11l1/Sid2895p/Spc18/sid2895	0.0405053	0.90134	1.49614	0.108532	0.725992
BC096761	Pstpip1	PSTPIP1	CD2BP1/def-2	0.0405551	0.901994	1.56342	0.00392962	0.425963
BC156441	RP23-157O10.7	RP23-157O10.7	P140/SNIP/mKIAA1684/p140Cap	0.0406473	0.903588	1.47108	-0.20117	0.599075
BC104075	Olfr5	OLFR5	MGC123608/MOR103-8/ORL120	0.0406679	0.903592	1.56641	0.142684	0.515147
BC061488	Sh3yl1	SH3YL1	AI314953/MGC118159/Ray/YSC84	0.0406937	0.90371	1.36118	-0.0795798	0.854731
BC018524	Cenpq	CENPQ	2610528M18Rik	0.0406986	0.903367	1.55812	-0.0173872	0.452034
BC100560	Ptprcap	PTPRCAP	AI605264/CD-45-AP/LPAP/LSM-1	0.0407005	0.902953	1.54109	0.109897	0.521629
BC085247	Fbxw20	FBXW20	Fbxw12/MGC103250	0.0407274	0.903097	1.35313	0.0859793	0.67962
BC048180	Kdm5b	KDM5B	2010009J12Rik/2210016I17Rik/AW556288/D1Ertd202e/Jarid1b/KIAA4034/PLU-1/PUT1/Plu1/RBBP2H1A/Rb-Bp2/mKIAA4034	0.040731	0.902725	1.55692	-0.0940024	0.384864
AK085477	D630032N06Rik	D630032N06RIK	-	0.0407695	0.903124	1.51172	-0.0457482	0.479652
AK160943	Hnrpll	HNRPLL	2510028H02Rik/2810036L13Rik/AI256697/AI852082	0.0407731	0.902752	1.38791	-0.00707968	0.775194
AK045491	Prrt3	PRRT3	6330505P20/B230206N24Rik	0.0407863	0.90259	1.52709	0.00753355	0.416435
AK161075	Mical2	MICAL2	5330438E18Rik/9530064J02/KIAA0750/mKIAA0750	0.0408035	0.902519	1.41619	0.148796	0.592956
XM_001472756	N/A	N/A	N/A	0.0408046	0.902092	1.55071	0.0958506	0.601053
BC120883	Srpk3	SRPK3	Mssk1/Stk23	0.0408053	0.901656	1.40543	0.105518	0.740609
[truncated: 374 more rows]

## Sheet: Down in SDC KO
Accession Number	Gene Name	Gene Symbol	Alternate	p-Value	q-Value	Fold Change (Down in mutants)	Mean	Std.dev
BC038623	Frmd5	FRMD5	1500032A09Rik/5830442F04/A930004K21Rik/R75430	0.0499574	0.988209	1.50009	-0.20833	0.568209
XM_129787	Gm4850	GM4850	EG226957	0.0499058	0.98763	1.51077	0.0842753	0.460072
AK040027	A430046D13Rik	A430046D13RIK	-	0.0499033	0.988023	1.53142	0.124528	0.369949
BC010260	Clca1	CLCA1	Cacc	0.0498857	0.988117	1.54304	-0.0116727	0.383223
XM_001475717	C330013F16Rik	C330013F16RIK	-	0.0498214	0.987286	1.52405	0.163618	0.439041
BC054841	Rnf14	RNF14	2310075C09Rik/2610005D23Rik/AA986456/AU041447/D18Ertd188e/D7Bwg0165e/Triad2	0.0497557	0.986427	1.54787	-0.13079	0.379101
NM_001099315	N/A	N/A	N/A	0.049748	0.986718	1.48591	0.266651	0.511652
BC156288	Otoa	OTOA	-	0.0497267	0.986739	1.53031	0.0102672	0.415361
XM_001472135	Gm6127	GM6127	-	0.0497263	0.987173	1.46881	-0.018906	0.476492
XM_884324	Gm13770	GM13770	OTTMUSG00000014283	0.049693	0.986956	1.21027	0.405705	1.17345
AK145341	Smc2	SMC2	5730502P04Rik/AI255214/AW545314/CAP-E/CAPE/Fin16/Smc2l1	0.0496665	0.986874	1.50006	-0.0197385	0.481319
XM_144122	E230028L10Rik	E230028L10RIK	Gm439/Gm45	0.04965	0.986989	1.46149	-0.0601629	0.622423
BC020072	N/A	N/A	N/A	0.0496142	0.986722	1.49616	0.0310078	0.459375
BC099894	1700052N19Rik	1700052N19RIK	AW320013/AW536799/MGC102037	0.0495714	0.986315	1.53993	-0.245381	0.475603
BC148392	Defb40	DEFB40	-	0.0494238	0.983822	1.54225	0.0928822	0.371994
AK020235	8430426J06Rik	8430426J06RIK	-	0.049422	0.984229	1.47836	0.136298	0.633188
XM_620794	Gm5921	GM5921	EG546164	0.0494152	0.984538	1.54314	-0.140669	0.429736
AK086816	Arhgap8	ARHGAP8	3110043J09Rik/AI430858	0.0494055	0.984788	1.53771	0.0260926	0.370422
NR_002874	Has2as	HAS2AS	EG594843/Hasnt	0.0494014	0.985151	1.49	-0.0300931	0.615555
AK155100	Aatk	AATK	AATYK/aatyk1/mKIAA0641	0.0494001	0.985569	1.23399	-0.272809	1.24413
BC118014	Tmem120b	TMEM120B	-	0.0493865	0.985743	1.44846	0.000120083	0.684137
BC052030	Cited1	CITED1	AI316840/AU019144/Msg1	0.0493677	0.985814	1.12831	-0.270619	1.05539
AK030594	Ube2f	UBE2F	2510010F15Rik/AI851109	0.0492907	0.984722	1.54864	-0.130731	0.54188
D12893	N/A	N/A	N/A	0.0492635	0.984624	1.35091	-0.0104253	0.620726
BC100558	Adamts10	ADAMTS10	9430006O18/AW045948/MGC118623/ZnMP	0.0492434	0.984667	1.44229	-0.0191149	0.624002
AK142219	Odf3l1	ODF3L1	BC049697/Gm1116/MGC58606	0.0492047	0.984339	1.50194	-0.0223858	0.418535
XM_001474847	4930534H18Rik	4930534H18RIK	AV040741	0.0491963	0.984617	1.46894	0.0926402	0.55726
AK076004	Asb4	ASB4	8430401O13Rik/AV117194/AW060255	0.0491834	0.984805	1.31422	-0.0284692	0.84432
AK080899	Trpm6	TRPM6	CHAK2/TRPM6/CHAK2	0.0491818	0.98522	1.42121	0.0696742	0.695934
AK042188	Gm9949	GM9949	EG225609/ENSMUSG00000054589	0.0491707	0.985445	1.53524	0.00293096	0.359391
XM_001480109	Gm4423	GM4423	-	0.0491216	0.984907	1.51677	0.0163668	0.385344
BC027307	Bcl2l13	BCL2L13	BCL-RAMBO/E430016C20Rik/MGC38758/Mil-1/Mil1	0.0491024	0.984968	1.55301	-0.0100358	0.388445
AK220531	N/A	N/A	N/A	0.0490919	0.985207	1.516	0.031935	0.398472
AK044658	Per2	PER2	mKIAA0347/mPer2	0.0490729	0.985273	1.47324	0.0374235	0.66876
XM_001472138	Gm2015	GM2015	-	0.049063	0.985521	1.55174	0.049407	0.437689
AK155841	Mmp12	MMP12	AV378681/Mmel	0.0490627	0.985965	1.21659	-0.0301611	0.860707
BC027285	Ifitm1	IFITM1	1110036C17Rik/MGC107121/Mil2	0.0490152	0.985457	1.40917	-0.082817	0.683529
AK135357	Ace2	ACE2	2010305L05Rik	0.049015	0.985902	1.47455	-0.0156414	0.673347
AK143934	N/A	N/A	N/A	0.0489615	0.985276	1.27377	0.216413	0.900373
BC049074	Panx1	PANX1	AI847747	0.048926	0.985009	1.50142	0.0581555	0.501819
AK031234	Sfpq	SFPQ	1110004P21Rik/2810416M14Rik/5730453G22Rik/9030402K04Rik/AU021830/D4Ertd314e/MGC101933/PSF	0.0488531	0.98399	1.50914	-0.0761058	0.522894
BC058721	Ero1lb	ERO1LB	1300013B24Rik/1700065B09Rik/AI447560/MGC77955/ero1-beta	0.0487965	0.983298	1.51349	-0.0646482	0.561214
AK005468	Ptk2	PTK2	FAK/FRNK/Fadk/KIAA4203/mKIAA4203	0.0487453	0.982716	1.49419	-0.108846	0.529824
AK015045	4930402D18Rik	4930402D18RIK	-	0.0486948	0.982146	1.49573	0.079459	0.451868
AK156518	Itgb3	ITGB3	CD61/GP3A/INGRB3/MGC159221/MGC159223	0.0486598	0.981887	1.49193	0.0379617	0.65393
BC016247	N/A	N/A	N/A	0.0486593	0.982326	1.51379	-0.0776275	0.519711
AK135764	N/A	N/A	N/A	0.0486471	0.982529	1.43081	0.223829	0.746475
AK043379	Boc	BOC	4732455C11/DKFZp434L072/mFLJ00376	0.0486401	0.982836	1.46748	0.046271	0.596382
AB074008	Osbpl5	OSBPL5	1110006M06Rik/AI462538/ORP5/Obph1/Osbp2	0.0485719	0.981908	1.3809	0.414354	0.896517
AK187474	N/A	N/A	N/A	0.0485425	0.981763	1.38777	0.140269	0.855195
NM_022029	Nrgn	NRGN	0710001B06Rik/AI838505/NG/NG/RC3/Pss1/R75334/RC3	0.048537	0.982103	1.5279	0.0504989	0.404583
XM_001487793	Cdh18	CDH18	B230220E17Rik/Cdh14l	0.0484997	0.981796	1.54397	0.127864	0.534747
XM_001476352	Gm3323	GM3323	-	0.0484619	0.981481	1.51164	0.0217198	0.466018
AK018566	Slc26a3	SLC26A3	9030623B18Rik/9130013M11Rik/AV376035/Dra	0.0484193	0.981069	1.50317	0.196813	0.481862
BC065081	Tbc1d8	TBC1D8	AD3/HBLP1/VRP	0.0483845	0.980812	1.47419	0.0536312	0.670535
XM_484215	Gm5445	GM5445	EG432725	0.0483548	0.980661	1.5036	0.0576643	0.516074
XM_001473525	Ildr2	ILDR2	2810478N18Rik/3110063L10Rik/AI852300/D1Ertd471e/Dbsm1/ENSMUSG00000040612/Ll	0.0483299	0.980606	1.48156	-0.015134	0.543814
BC156050	Cd93	CD93	6030404G09Rik/AA145088/AA4.1/AW555904/C1qr1/C1qrp/Ly68	0.0483208	0.980873	1.51563	0.153206	0.465558
BC021423	Zdhhc14	ZDHHC14	B530001K09Rik/MGC29194/New1cp	0.0483184	0.981274	1.43272	-0.0773227	0.681034
AK169222	Haus6	HAUS6	6230416J20Rik/9830144E06/D4Ertd27e/mKIAA1574	0.0483002	0.981357	1.47664	-0.139211	0.452173
BC006741	Tm9sf4	TM9SF4	AA986553/AU045326/B930079E06/KIAA0255/MGC117930/mKIAA0255	0.0482728	0.981252	1.52527	-0.197789	0.561414
XM_001475562	Gm13050	GM13050	OTTMUSG00000010163	0.0482185	0.980599	1.54577	-0.145043	0.403777
BC027535	Resp18	RESP18	AI851012	0.0482033	0.980742	1.49183	0.282689	0.503467
BC140291	Tas2r120	TAS2R120	T2R20/Tas2r20/mGR20/mt2r47	0.0481519	0.980147	1.53609	0.124672	0.380514
XM_973302	N/A	N/A	N/A	0.0481354	0.980263	1.39917	0.0956217	0.910227
BC059811	Ppp2r2c	PPP2R2C	6330548O06Rik/IMYPNO/IMYPNO1/PR52	0.0481284	0.980572	1.39435	0.171738	0.704851
AK015687	Lrriq1	LRRIQ1	4930503E15Rik/Gm1557	0.0480478	0.979382	1.36566	0.182444	0.849385
BC053445	2610020H08Rik	2610020H08RIK	MGC59529	0.0480453	0.979783	1.52979	-0.00783857	0.462131
BC060688	Fastkd3	FASTKD3	2310010B21Rik/AW048587	0.0480372	0.980069	1.47723	0.108598	0.557762
AK042718	9630028H03Rik	9630028H03RIK	-	0.0480213	0.980199	1.52983	0.114029	0.416184
BC040366	Ampd3	AMPD3	-	0.0478735	0.977633	1.54854	-0.0964841	0.506132
BC028505	Ccl17	CCL17	Abcd-2/Scya17/Scya17l/Tarc	0.047847	0.977544	1.41489	0.227833	0.609935
NM_177940	Ece2	ECE2	1810009K13Rik/6330509A19Rik/9630025D12Rik/BB127715/MGC144385/MGC144386	0.0478162	0.977367	1.54345	-0.0852627	0.419979
BC019879	Scly	SCLY	9830169H08/A930015N15Rik/SCL/Scly1/Scly2	0.0477739	0.976954	1.53748	-0.0431826	0.521072
AK136136	Fbxw21	FBXW21	E330009P21Rik	0.0476987	0.975868	1.55478	-0.0321502	0.378449
BC076601	Smyd1	SMYD1	4632404M21Rik/Bop/C78565/Zmynd18	0.0475946	0.974189	1.37752	-0.165553	0.770036
BC104314	Gip	GIP	MGC129268/MGC129269	0.0475907	0.974562	1.39037	0.219135	0.868676
BC088994	Megf9	MEGF9	4933405H16Rik/9630025C07/Egfl5/mKIAA0818	0.0475751	0.974694	1.54373	0.0811654	0.406725
BC057620	Apba2	APBA2	X11-like/X11L/XllL/mXllL	0.0475572	0.97478	1.42148	-0.121319	0.633772
XM_001478417	N/A	N/A	N/A	0.0475522	0.97513	1.38019	-0.0699083	0.740748
BC116867	4933413N12Rik	4933413N12RIK	MGC151242/MGC151244/TMEM217	0.0475425	0.975383	1.53556	-0.116436	0.61131
AK014819	Stk33	STK33	4921505G21Rik/AW061264	0.0475425	0.975383	1.54272	-0.0200197	0.425893
BC082555	Si	SI	D10H12S53E/D12S53Eh/Pmel17/gp100/gp87	0.0475248	0.975927	1.36867	0.00784516	0.767389
AK019535	Iqch	IQCH	4921504K03Rik/MGC176008	0.0474879	0.975623	1.53228	0.227177	0.452239
BC018534	Ctsa	CTSA	AU019505/PPCA/Ppgb	0.0474814	0.975942	1.52262	0.0221137	0.566155
AK134403	Chrac1	CHRAC1	2410152E03Rik/2810406L04Rik/YCL1	0.0474146	0.975023	1.42751	0.0499504	0.595691
BC106806	Odf3	ODF3	1700011O04Rik/MGC123685/MGC123742/MGC123743/SHIPPO1	0.0473899	0.97497	1.54104	-0.0341746	0.416724
BC019699	5530601H04Rik	5530601H04RIK	AI835882	0.0473743	0.975103	1.55471	-0.146521	0.415869
AK046677	Adam23	ADAM23	AW046396/MDC3	0.0473684	0.975436	1.35336	0.380602	1.01734
AK183458	N/A	N/A	N/A	0.0473637	0.975793	1.31274	0.363916	0.94123
AK129031	Wdr43	WDR43	2610318G08Rik/AU020887/AV024208/Wrd43/mKIAA0007	0.0473474	0.975912	1.50867	-0.0924664	0.558759
BC113787	Fam171b	FAM171B	D430039N05Rik	0.0473148	0.975696	1.37322	-0.0682463	0.744719
BC085189	5830418K08Rik	5830418K08RIK	5832426L23Rik/Gm1131	0.0472998	0.975843	1.54775	0.0400671	0.390681
BC152948	Gpr6	GPR6	AI852874/Gm233	0.0472631	0.975542	1.19783	-0.0268857	0.882584
AK032713	Myo5a	MYO5A	9630007J19Rik/AI413174/AI661011/Dbv/MVa/Myo5/MyoVA/Sev-1/d/d-120J/flail/flr	0.0472545	0.97582	1.54668	-0.020747	0.445148
BC055320	Rif1	RIF1	5730435J01Rik/6530403D07Rik/AU016181/AW549474/D2Ertd145e	0.0472453	0.976085	1.55899	-0.0575719	0.381731
XM_001481183	Pik3c2g	PIK3C2G	C80387	0.0472414	0.976462	1.47955	-0.0508688	0.637341
XM_357078	Gm5247	GM5247	EG383462	0.0471255	0.974522	1.52038	-0.246493	0.698525
BC152401	Slc38a5	SLC38A5	C81234/E330031E14/JM24/SN2	0.0471094	0.974646	1.53134	0.143559	0.519199
BC058700	Onecut3	ONECUT3	OC-3/Oc3	0.0470442	0.973754	1.55487	0.000880162	0.370221
BC040362	Kifap3	KIFAP3	KAP3/SMAP	0.0470245	0.973802	1.34972	-0.191497	0.830036
XM_001478468	Gm9590	GM9590	-	0.0470159	0.974081	1.53883	-0.085585	0.456726
BC052084	Zfp689	ZFP689	4933416E05Rik	0.0470091	0.974397	1.41479	0.0217642	0.749204
AK084631	Gpsm1	GPSM1	1810037C22Rik/AW107933/Ags3	0.0469319	0.973254	1.52986	0.024795	0.538623
AK028649	Oxnad1	OXNAD1	2410002F01Rik/AW492292/BC019806/MGC30933	0.0468549	0.972114	1.51478	0.0370431	0.503943
AK160127	Bcas3	BCAS3	1500019F07Rik/2610028P08Rik/AU021018/BC028339/K20D4/rudhira	0.0468325	0.972105	1.5544	-0.0525618	0.37473
BC108399	Tcfl5	TCFL5	AV260129/Figlb/MGC118431	0.046818	0.972261	1.54614	-0.00314657	0.383838
XM_001472745	Gm2180	GM2180	-	0.046766	0.971637	1.55588	0.101975	0.413595
BC045198	N/A	N/A	N/A	0.0467619	0.972009	1.54308	-0.00804011	0.383979
XM_001473139	Gm2422	GM2422	-	0.0467504	0.972227	1.54449	-0.0529509	0.475059
XM_001476033	Gm3229	GM3229	-	0.0467381	0.97243	1.5561	-0.0536513	0.452093
AK158929	N/A	N/A	N/A	0.0467241	0.972597	1.51271	0.180015	0.501722
AK042038	Iqgap2	IQGAP2	4933417J23Rik/A630053O10/AI788777	0.0467098	0.972758	1.52786	-0.153421	0.645833
XM_181420	Cgref1	CGREF1	1110004G24Rik/AW045201/Cgr11	0.0466603	0.972184	1.43385	-0.0514415	0.726578
XM_001480394	Gm4293	GM4293	-	0.0466415	0.972251	1.54977	-0.122972	0.454861
AK083185	Gabra5	GABRA5	A230018I05Rik	0.0466376	0.97263	1.47505	0.145518	0.548109
BC023933	L3mbtl2	L3MBTL2	4732493N06Rik/M4mbt/MGC31247	0.0466313	0.972957	1.56819	-0.177994	0.561483
BC086887	Spink3	SPINK3	MGC107555/p12	0.0466224	0.973232	1.5493	-0.180226	0.426788
BC003287	Me1	ME1	D9Ertd267e/MGC91072/Mdh-1/Mod-1/Mod1	0.0466055	0.973338	1.56232	-0.181817	0.515025
AK016466	Psd3	PSD3	4931420C21Rik/AI661273/BC003498/D430018P08/EFA6D/MGC6957	0.0465534	0.972711	1.53761	-0.103968	0.430078
XM_001478011	Nrg2	NRG2	Don1/NTAK	0.0465081	0.972224	1.50902	0.0905801	0.517646
AK038737	Mtap9	MTAP9	5033421J10Rik/5330427D05Rik/ASAP	0.0464837	0.972173	1.54033	0.0666238	0.515526
AK161542	Paqr7	PAQR7	2310021M12Rik/AV001994/BB007237/Mpra/PGLP/mPR	0.046461	0.97216	1.49816	-0.0254299	0.624313
AK008724	2210013O21Rik	2210013O21RIK	AI181827	0.0464427	0.972237	1.53741	0.00551422	0.375007
AK147416	Mtap9	MTAP9	5033421J10Rik/5330427D05Rik/ASAP	0.0464035	0.971878	1.50425	0.022929	0.445314
AK053131	Adamts17	ADAMTS17	-	0.0463836	0.971921	1.54148	0.00662994	0.441393
BC120685	Aifm3	AIFM3	2810401C16Rik/AI840249/Aifl	0.0463537	0.971756	1.49216	-0.0384271	0.576266
BC120583	B3gnt9	B3GNT9	C76565/C76566/MGC117964	0.0462865	0.970807	1.53573	-0.0873275	0.547757
BC061205	Zfp40	ZFP40	CTfin12/Zfp-40	0.0462147	0.969762	1.5483	0.0618884	0.543225
AK049897	Hook1	HOOK1	A930033L17Rik/azh	0.0462109	0.970143	1.34099	-0.211524	0.90362
AK046017	Ttll5	TTLL5	1700048H13Rik/2310009M18Rik/4930556H18Rik/AI428864/D630041K24Rik/R75373/STAMP/mKIAA0998	0.0461486	0.969296	1.4187	-0.0751766	0.614944
AK015878	Slc31a2	SLC31A2	AI604396/MGC117640	0.0461312	0.969391	1.4497	0.0279742	0.660122
AK016004	Exd2	EXD2	4930539P14Rik/C85658/Exdl2	0.0461298	0.969824	1.54788	-0.149408	0.429093
BC046306	Art4	ART4	4432404K01Rik/DO/DOK1	0.0461085	0.969838	1.33849	0.0569235	0.911806
BC049617	Tcea2	TCEA2	AI326274/S-II-T1/SII-T1/Tceat	0.0460859	0.969824	1.55144	-0.194781	0.485302
AK006576	1700031C06Rik	1700031C06RIK	-	0.04608	0.970162	1.40598	-0.233437	0.719726
BC148321	Olfr107	OLFR107	MOR156-3	0.0460558	0.970114	1.53335	-0.0142992	0.524134
AK173153	Txndc16	TXNDC16	5730420B22Rik/C77647	0.0460393	0.970229	1.53912	0.0550205	0.477016
AK177749	N/A	N/A	N/A	0.0459813	0.96947	1.43233	0.0616012	0.64891
BC111106	Gp9	GP9	Cd42/GPIX/MGC130579	0.04597	0.969694	1.50076	-0.0466313	0.558185
AK036949	N/A	N/A	N/A	0.0459292	0.969298	1.53155	0.0406146	0.596654
AF374476	N/A	N/A	N/A	0.0458862	0.968853	1.49935	-0.122212	0.591484
NR_002856	Gm1821	GM1821	-	0.0458776	0.969134	1.48416	0.0690449	0.719397
AK087112	N/A	N/A	N/A	0.0458636	0.969301	1.54287	-0.0774706	0.441247
AK011656	Pgcp	PGCP	1190003P12Rik/2610034C17Rik/Hls2/Lal-1	0.0458391	0.969248	1.36512	-0.220832	0.736041
AK133026	Tdrd5	TDRD5	Gm103	0.0458332	0.969588	1.42629	0.157367	0.602428
BC027151	Tmem206	TMEM206	2310028N02Rik/AI118576	0.0458104	0.969569	1.56626	-0.118372	0.403247
AK038024	Tor1aip2	TOR1AIP2	1110020D10Rik/A130072J07/AA103493/AW060462/AW610675/C77739/FLJ13142/Ifrg15/Lull1/MGC102429/MGC70203/MGC76434	0.0458054	0.969928	1.55136	0.0253518	0.481446
XM_001475729	Heatr7b1	HEATR7B1	ENSMUSG00000044873/OTTMUSG00000020804	0.0458034	0.97035	1.54485	-0.0246285	0.434478
XM_284504	Gm5121	GM5121	EG330948	0.0457812	0.970345	1.5441	-0.201807	0.717569
AK164435	Iars2	IARS2	2010002H18Rik/C79125/MGC63429	0.0457796	0.970778	1.12026	0.393975	1.18835
BC094662	Sfrp1	SFRP1	2210415K03Rik/AW011917/AW107218/AW742929/sFRP-1	0.0457791	0.971234	1.53043	-0.0249689	0.401367
XM_001480278	Gm14088	GM14088	OTTMUSG00000015632	0.0456854	0.969712	1.55948	-0.00162292	0.451841
XM_001477044	Gm3453	GM3453	-	0.0456689	0.969827	1.54009	-0.0140709	0.471718
AK147659	Bcl9	BCL9	2610202E01Rik/8030475K17Rik/A330041G23Rik/Gm130	0.0456682	0.970279	1.5591	0.0214791	0.453366
AK051128	Ikbkb	IKBKB	AI132552/IKK-2/IKK-beta/IKK2/IKK[b]/IKKbeta	0.0455833	0.968941	1.30195	0.000551939	0.811259
AK138540	Mtap9	MTAP9	5033421J10Rik/5330427D05Rik/ASAP	0.0455738	0.969206	1.53182	-0.100636	0.488932
AK081011	Caln1	CALN1	9630012C17Rik/Cabp8/MNCb-0849	0.0455627	0.969436	1.54176	0.0164197	0.491885
AK039999	Cdk5r1	CDK5R1	Cdk5r/D11Bwg0379e/p25/p35	0.0455453	0.969533	1.54518	0.0789531	0.375232
BC009120	N/A	N/A	N/A	0.0455118	0.969286	1.47399	0.0819	0.724196
AK172935	Wnk1	WNK1	6430573H23Rik/Prkwnk1/mKIAA0344	0.0454912	0.969315	1.495	-0.118692	0.689612
BC117959	Xirp1	XIRP1	AI415219/Cmya1/MGC144145/MGC144146/Xin/mXin	0.0454742	0.969421	1.48018	-0.0859093	0.562919
BC103803	Ccbe1	CCBE1	4933426F18Rik/9430093N24Rik/KIAA1983/MGC118667/mKIAA1983	0.0454597	0.96958	1.56624	-0.200959	0.50374
XM_993154	Ppp1r3e	PPP1R3E	A630071A11Rik/AW049239/Gm1211	0.0454303	0.96942	1.49551	-0.147932	0.628039
AK078220	Cacnb2	CACNB2	AW060387/Cavbeta2/Cchb2/MGC129334/MGC129335	0.0453617	0.968424	1.41462	0.0474172	0.672976
AK133186	N/A	N/A	N/A	0.0453528	0.968704	1.48553	0.0809636	0.538406
XM_897758	Gm5699	GM5699	EG435616	0.0453497	0.969105	1.53818	0.0037268	0.644913
AK081891	Cntnap4	CNTNAP4	Caspr4/E130114F09Rik	0.0453252	0.969051	1.52164	0.0831571	0.53931
BC125641	C5ar1	C5AR1	C5aR/C5r1/Cd88/D7Msu1	0.0453193	0.969395	1.52618	-0.21099	0.560294
BC053093	Zfp324	ZFP324	A930002M05/D430030K24Rik/ZF5128	0.0452802	0.969026	1.53318	0.0177345	0.485999
AK046706	Rsad1	RSAD1	B430319G23/BC056485	0.0452745	0.969375	1.34707	-0.0960338	0.790342
XM_001476283	Gm3301	GM3301	-	0.0452697	0.969743	1.36058	-0.131398	0.80066
AY742914	Gyltl1b	GYLTL1B	5730485C17Rik/AI891893/KIAA4105/Large2/Largel/mKIAA4105	0.0452584	0.969971	1.5272	0.168683	0.445156
AK046659	Klf3	KLF3	9930027G08Rik/AL024007/Bklf/MGC151315/Tef-2	0.0452555	0.970379	1.54898	-0.152617	0.444383
XM_136073	Prame	PRAME	4930534P07Rik	0.045243	0.970583	1.39449	0.0874223	0.714328
BC056961	Utp23	UTP23	1700010I21Rik/AI662478/BB238373/D530033C11Rik	0.0452412	0.971016	1.56778	-0.161253	0.426995
BC115567	4930485B16Rik	4930485B16RIK	-	0.0451894	0.970374	1.55229	-0.130046	0.532195
AK220516	Camk2d	CAMK2D	2810011D23Rik/8030469K03Rik/KIAA4163/MGC60852/[d]-CaMKII/mKIAA4163	0.0451692	0.970413	1.5355	0.166103	0.452575
AK136278	Mttp	MTTP	1810043K16Rik/MTP	0.0451493	0.970457	1.55738	-0.189523	0.552407
XM_001474890	Gm2833	GM2833	-	0.0451412	0.970755	1.55225	-0.168313	0.616586
AK035681	Ank3	ANK3	2900054D09Rik/AI314020/Ank-3/AnkG/Ankyrin-3/MGC14049	0.0450947	0.970229	1.53456	0.0529868	0.463705
AK042669	Mettl8	METTL8	BC004636/MGC67805/MGC7995/Tip	0.0450576	0.969903	1.52791	0.202675	0.462374
XM_001476595	Gm3410	GM3410	-	0.0450404	0.970005	1.50258	-0.00671935	0.606102
AK212663	N/A	N/A	N/A	0.0450388	0.970444	1.52867	-0.244652	0.75048
BC012256	Mall	MALL	BC012256/BENE/MGC19097	0.0449397	0.96878	1.36666	0.25329	0.900874
AK195788	N/A	N/A	N/A	0.0448804	0.967974	1.53271	0.101148	0.456996
XM_001471776	Klra20	KLRA20	Ly49t	0.0448745	0.968319	1.47467	0.0240658	0.761752
BC146436	Hist1h2ab	HIST1H2AB	H2A.1/H2a-53	0.0448708	0.968715	1.45909	-0.178683	0.582291
AK170056	Thada	THADA	6530405K19/A930021O22/AU019899/BC052885/GITA	0.0448201	0.968093	1.49472	0.0480801	0.58089
AK138143	Dock1	DOCK1	9130006G06Rik/AI854900/D630004B07Rik	0.0447733	0.967554	1.53938	0.168326	0.50245
BC042713	Dnajb9	DNAJB9	AA408011/AA673251/AA673481/AW556981/ERdj4/Mdg1/mDj7	0.0447696	0.967949	1.51695	-0.155266	0.54549
AK089065	Gfi1	GFI1	AW495828/Gfi-1/Pal-1/Pal1	0.0447563	0.968134	1.53681	0.0170605	0.442147
AK144330	Gm11627	GM11627	OTTMUSG00000002879	0.044749	0.968452	1.43983	0.226462	0.69247
AK036936	Dmd	DMD	DXSmh7/DXSmh9/Dp427/mdx/pke	0.0447067	0.96801	1.52341	-0.120872	0.549084
AK021113	C030032F19Rik	C030032F19RIK	-	0.0446931	0.96819	1.48666	0.149825	0.537999
AK049861	C630004H02Rik	C630004H02RIK	-	0.0446888	0.968572	1.55844	0.125912	0.409442
AK163675	Serinc5	SERINC5	A130038L21Rik/AIGP3/C86123/TPO1	0.0446875	0.969018	1.32473	-0.243912	0.830261
AK021162	C130038G02Rik	C130038G02RIK	5730592G18Rik/A730013O20Rik/AU067634/Cazip/Gm763/mKIAA0774	0.0446275	0.968193	1.41689	-0.0802244	0.680866
AK169446	Itpr2	ITPR2	AI649341/InsP3R-2/InsP3R-5/Ip3r2/Itpr5	0.0446263	0.968644	1.57303	-0.0948567	0.448247
AK048286	Ubap2l	UBAP2L	3110083O19Rik/4932431F02Rik/A430103N23Rik/C77168/MGC25504/Nice-4/mKIAA0144	0.0446103	0.968771	1.57172	-0.0826199	0.395384
AK046571	Dclre1b	DCLRE1B	AI452214/mSNM1B	0.0445833	0.968662	1.50943	0.0587559	0.500686
AK038972	Tmem57	TMEM57	1110007C24Rik/9230118A01Rik/AI317300/AI606104/C61	0.0445562	0.968548	1.40962	0.0634379	0.758678
BC096610	Qrfpr	QRFPR	AQ27/Gpr103/SP9155	0.0445322	0.968503	1.55274	0.0208542	0.462167
AK021093	C030018K13Rik	C030018K13RIK	-	0.0445303	0.968941	1.42958	0.207794	0.590423
BC050888	Wdr51b	WDR51B	4933430F16Rik	0.0445231	0.969261	1.50259	-0.0780489	0.572847
AK020100	Gfm2	GFM2	6530419G12Rik/A930009M04Rik/EFG2/MST027	0.0444629	0.968427	1.56424	-0.0694965	0.436648
AK011867	Accs	ACCS	2610203E10Rik/MGC48140/Phacs	0.0444502	0.968629	1.52518	0.187875	0.49571
XM_001480314	Gm4515	GM4515	-	0.044411	0.968253	1.52605	0.0584077	0.489867
AK172678	Akap13	AKAP13	1700026G02Rik/5730522G15Rik/5830460E08Rik/AKAP-Lbc/BRX/Ht31/LBC/PROTO-LB/PROTO-LBC	0.0442705	0.965664	1.56254	-0.0422537	0.456546
AK053193	E030030I06Rik	E030030I06RIK	-	0.0442118	0.964862	1.27326	-0.00500306	0.881104
BC004710	Tom1l1	TOM1L1	2310045L10Rik/C80573/Srcasm	0.0442086	0.965269	1.44322	-0.0116087	0.712436
BC048813	Rhoq	RHOQ	Arhq/TC10A/Tc10	0.0441747	0.965005	1.55233	-0.0518513	0.480077
BC117094	Hist2h2ac	HIST2H2AC	H2a-613b	0.0441471	0.964879	1.49318	0.105453	0.579389
AK050040	Dip2a	DIP2A	4931420H10Rik/AI426328/Dip2/Kiaa0184-hp/mKIAA0184	0.0441133	0.964619	1.53177	0.0567908	0.467988
XM_127489	Fam151b	FAM151B	4930405M20Rik	0.0441004	0.964814	1.56563	-0.0718897	0.413065
XM_001478868	Gm4035	GM4035	-	0.0440816	0.964881	1.57115	0.0737333	0.460987
XM_991919	Gm8765	GM8765	EG667693	0.044061	0.964908	1.56482	0.00684945	0.37954
U06924	Stat1	STAT1	2010005J02Rik/AA408197	0.0440293	0.964692	1.52344	0.214653	0.520644
BC061195	RP23-438H3.2	RP23-438H3.2	MGC74336/Rp23-438h3.2	0.0440053	0.964645	1.52034	-0.0560304	0.582737
BC055886	Rpsa	RPSA	67kDa/67lr/AL022858/Lamr/Lamr1/Lamrl1/MGC117921/MGC118614/MLR/P40/P40-3/P40-8	0.0439469	0.963843	1.42307	0.111437	0.807934
AK079884	Cep97	CEP97	2810403B08Rik/4932439K18Rik/AA437768/E130116N02Rik/Lrriq2	0.0439469	0.963843	1.53475	-0.292461	0.985864
AK160736	Add2	ADD2	2900072M03Rik	0.0438466	0.962599	1.56021	0.124892	0.469528
AK019272	2810433D01Rik	2810433D01RIK	-	0.0438401	0.962934	1.50273	0.103975	0.480147
XM_979078	Eif5al3	EIF5AL3	EG665733	0.0438362	0.963328	1.54556	-0.0447493	0.467768
BC031132	Noc3l	NOC3L	AF233884/Fad24	0.0438288	0.963644	1.56914	-0.0597172	0.480089
BC058544	Hist1h2ae	HIST1H2AE	1190022L06	0.0438206	0.963944	1.50721	0.0419444	0.544213
BC125320	Mmp13	MMP13	Clg/MMP-13/Mmp1	0.0437633	0.963164	1.50634	0.170391	0.696163
BC019145	Agk	AGK	2610037M15Rik/6720408I04Rik/AI465370/Mulk	0.0437556	0.963475	1.5503	-0.00381215	0.404234
BC058958	Fam116b	FAM116B	1700027J05Rik/AI414881	0.0437511	0.963855	1.43652	-0.136299	0.719299
BC085087	Eif4e	EIF4E	EG668879/Eif4e-ps/If4e/MGC103177/eIF-4E	0.0437441	0.964182	1.53654	0.134474	0.464056
AK160334	Arid1b	ARID1B	8030481M12/9330189K18Rik/AI836955/Ardi1b/B230217J03Rik/mKIAA1235	0.0437366	0.964498	1.44934	0.157363	0.808475
AK085304	Leng8	LENG8	AW049671	0.0437319	0.964875	1.49162	0.222958	0.636106
AK134365	Tsr1	TSR1	AU040765/AW550801/mKIAA1401	0.0436956	0.964558	1.41985	0.0987608	0.637398
BC100733	Hoxa13	HOXA13	Hd/Hox-1.10/MGC124020/MGC124021/MGC124022	0.0436603	0.96426	1.40402	0.0903917	0.789918
NM_001111331	Kcnip3	KCNIP3	4933407H12Rik/AI413860/Csen/DREAM/KChIP3/R74849	0.0436581	0.964692	1.54542	-0.0571669	0.518261
BC003845	Slc5a1	SLC5A1	Sglt1	0.0436504	0.965005	1.45809	0.146509	0.807609
BC058187	Pthlh	PTHLH	PTH-like/Pthrp	0.0436336	0.965118	1.44869	0.2915	0.819996
BC116884	Lrrc24	LRRC24	6430402H13Rik	0.04363	0.965521	1.48598	-0.255121	0.454148
AK015955	Gm11149	GM11149	ENSMUSG00000060603/ENSMUSG00000079564	0.0436298	0.966	1.54877	0.0842164	0.446139
BC052002	Dll3	DLL3	pu/pudgy	0.043623	0.966334	1.53277	-0.0365555	0.410713
XM_001473087	Gm2525	GM2525	-	0.0436187	0.966724	1.45128	0.0182306	0.77773
AK084159	Slc20a1	SLC20A1	AI607883/Glvr-1/Glvr1	0.0436046	0.966898	1.52594	-0.0965594	0.538019
XM_979698	Gm7806	GM7806	EG665821	0.0435668	0.966544	1.57519	-0.13299	0.48296
BC021391	Zfp36	ZFP36	Gos24/Nup475/TIS11D/TISII/Tis11/Ttp/Zfp-36	0.0435593	0.966864	1.55017	0.169201	0.409585
AK141037	Nrg1	NRG1	6030402G23Rik/ARIA/D230005F13Rik/GGF/GGFII/HRG/HRGalpha/Hgl/NDF/SMDF	0.0435265	0.966621	1.52463	0.111595	0.549251
AK138167	Fam189a1	FAM189A1	5730507A09Rik/AW047451	0.0435177	0.966912	1.37968	0.157145	0.809218
BC049563	1700028P14Rik	1700028P14RIK	AV209940	0.0435	0.967006	1.54758	0.0207623	0.498673
AK045137	N/A	N/A	N/A	0.0434412	0.966183	1.44182	-0.11275	0.534325
AK166471	Zfp568	ZFP568	C80731/Gm1691/chato	0.0434054	0.965874	1.54099	-0.209526	0.648365
BC114417	Scd1	SCD1	AA589638/AI265570/Scd/Scd-1/ab	0.0433936	0.966099	1.48268	0.00373006	0.526836
BC087900	1700040L02Rik	1700040L02RIK	-	0.0432863	0.964196	1.48837	-0.21189	0.462677
XM_993420	A630073D07Rik	A630073D07RIK	Gm1688	0.0432659	0.964228	1.57484	-0.0206213	0.380146
BC019204	Chst7	CHST7	2600013M07Rik/C6ST-2/GST5	0.043244	0.964225	1.5464	-0.217094	0.491437
BC140357	Ang2	ANG2	Angrp/Rnase5b	0.0431548	0.962722	1.478	-0.182704	0.592133
BC058600	Olfr1426	OLFR1426	MOR239-1	0.0431514	0.963133	1.53155	0.178284	0.67196
AK164902	Abcc10	ABCC10	Mrp7/mFLJ00002	0.0431507	0.963605	1.4686	-0.24627	0.570501
AK052440	Nfasc	NFASC	AA387016/D430023G06Rik/NF/mKIAA0756	0.0431478	0.964026	1.46177	-0.110411	0.699258
AK164981	Tyms	TYMS	TS	0.0431134	0.963745	1.53657	0.158227	0.428624
AK018104	Aldh5a1	ALDH5A1	6330403E24Rik/Ahd-1/Ahd1/D630032B01Rik/Ssdh1	0.0431063	0.964076	1.5488	-0.0671014	0.459993
XM_987982	Gm8437	GM8437	EG667056	0.0430683	0.963713	1.50937	0.210366	0.540704
BC140302	Dlg2	DLG2	A330103J02Rik/B330007M19Rik/Dlgh2/Gm1197/PSD93	0.0430681	0.964197	1.56152	0.0273516	0.365131
AK048280	Zbtb10	ZBTB10	4832414A18/AU021107/RINZF	0.0429594	0.962252	1.55998	0.100626	0.388806
BC115805	Fate1	FATE1	9230118O15Rik	0.042959	0.96273	1.56484	0.147029	0.496074
BC066001	Zfp580	ZFP580	1500015O20Rik/AI838225	0.0429216	0.962381	1.47816	0.0731922	0.542848
XM_990056	Gm8587	GM8587	EG667350	0.0428421	0.961087	1.5405	-0.201442	0.519125
BC100359	Srbd1	SRBD1	AI461933/C85414/D530025C17Rik/MGC117756/MGC198776	0.0428369	0.961458	1.55894	-0.130155	0.475983
BC148640	Fcrlb	FCRLB	FREB-2/FREB2/FcRL2/Fcrlm2/Fcry/mFCRL2	0.0428079	0.961296	1.57171	0.0402211	0.523816
BC013494	Cyp4f18	CYP4F18	1810054N16Rik/Cypf18	0.0427742	0.961027	1.53642	0.0848961	0.488412
AK138328	N/A	N/A	N/A	0.0427543	0.961069	1.42873	-0.0327374	0.691843
BC108998	Gprc6a	GPRC6A	MGC124360	0.0427541	0.961553	1.42891	0.140183	0.682491
BC099537	LOC380994	LOC380994	MGC118201/MGC118285	0.042712	0.961095	1.51925	-0.0130464	0.62349
AK165607	B230312C02Rik	B230312C02RIK	-	0.0426902	0.961096	1.54436	0.116831	0.584789
BC027570	Atl1	ATL1	4930435M24Rik/AD-FSP/FSP1/SPG3/Spg3a	0.0426884	0.961545	1.48796	0.0871902	0.599024
BC010782	Tm4sf5	TM4SF5	2010003F10Rik/AI323987	0.0426868	0.962	1.4792	-0.0179249	0.604147
BC099610	N/A	N/A	N/A	0.0426785	0.962302	1.48325	0.0978307	0.538756
XM_001481180	Gm4707	GM4707	-	0.0426418	0.961966	1.56678	0.161264	0.640797
XM_001472598	Gm14904	GM14904	OTTMUSG00000018449	0.0426363	0.962335	1.4785	0.197724	0.628027
BC019146	Gpld1	GPLD1	6330541J12Rik/AW546131	0.042604	0.962096	1.57579	-0.161281	0.521242
BC092298	Matn2	MATN2	Crtm2/MGC102477/matrilin-2	0.0425698	0.961816	1.50897	-0.054313	0.590063
BC016884	Frzb	FRZB	Frp/Sfrp3/frezzled/fritz/frzb-1	0.0424684	0.960015	1.55286	0.0806514	0.412698
XM_357274	Gm5271	GM5271	EG383815	0.0424679	0.960497	1.4832	-0.147443	0.604128
AK047145	N/A	N/A	N/A	0.0424527	0.960646	1.57384	-0.0387408	0.377574
BC017628	Qtrtd1	QTRTD1	3110012M05Rik/4930470H18Rik/AI648807/MGC102598	0.0423712	0.959293	1.57344	-0.0135267	0.460884
BC128005	Olfr661	OLFR661	MOR40-4	0.0423214	0.958656	1.57495	0.0193845	0.452589
AK163994	6330439K17Rik	6330439K17RIK	2810039F03Rik/6430408C01/AI851115/MGC107224	0.0423149	0.959	1.55678	-0.10576	0.434193
XM_001477842	Gm3579	GM3579	-	0.0422936	0.959009	1.51551	0.00987562	0.507631
XM_001473142	Gm2282	GM2282	-	0.0422109	0.957627	1.56233	-0.227868	0.477096
BC082606	Zfp568	ZFP568	C80731/Gm1691/chato	0.0422069	0.958027	1.52895	0.17863	0.518049
AK165631	2310003H01Rik	2310003H01RIK	-	0.0421983	0.958324	1.43087	-0.191332	0.541533
BC052457	Kit	KIT	Bs/CD117/Fdc/Gsfsco1/Gsfsco5/Gsfsow3/SCO1/SCO5/SOW3/Ssm/Tr-kit/W/c-KIT	0.0421935	0.958709	1.49702	-0.111789	0.600827
AK088095	Atrx	ATRX	4833408C14Rik/AI447451/ATR2/DXHXS6677E/HP1-BP38/Hp1bp2/Hp1bp38/MRXS3/RAD54L/Rad54/XH2/Xnp/ZNF-HX	0.0421111	0.957329	1.54957	0.0980354	0.447486
AK132292	Hs3st1	HS3ST1	3-Ost/D5Wsu110e/Hsg3ost	0.0421068	0.957724	1.56042	-0.170036	0.450095
XM_205095	Gm13777	GM13777	OTTMUSG00000014339	0.0420815	0.95764	1.45065	0.0996981	0.659665
AK153821	N/A	N/A	N/A	0.042076	0.95801	1.5097	-0.206625	0.667702
XM_135211	Gadl1	GADL1	1110027M19Rik	0.0420328	0.957519	1.56508	-0.112276	0.516761
AM690751	Ttll7	TTLL7	1110049N09Rik/4921517B04Rik/C630030B20/Ttll7s	0.0420147	0.957601	1.55802	0.18645	0.455022
AK020256	9030616G12Rik	9030616G12RIK	-	0.0419744	0.957176	1.38193	-0.0275349	0.777176
BC120892	Srgap1	SRGAP1	4930572H05Rik/Arhgap13	0.0419357	0.956787	1.51238	-0.032034	0.533901
BC156038	Maf	MAF	2810401A20Rik/A230108G15Rik/AW047063/c-maf	0.0419166	0.956848	1.52088	0.160949	0.61183
AK151119	Rps2	RPS2	Llrep3/MGC118037/MGC118038	0.0419114	0.957223	1.58423	-0.1048	0.42965
AK167289	Frrs1	FRRS1	AI131732/Sdfr2	0.041906	0.957594	1.5531	-0.184707	0.504237
AK198408	Nat13	NAT13	2600005K24Rik/2810441M03Rik/AW112078/Mak3/Mak3p	0.0418671	0.9572	1.58214	-0.0704644	0.400896
BC025217	Fbxo33	FBXO33	5730501N20Rik/AI642135	0.0418501	0.957307	1.55273	-0.148449	0.510668
BC120903	Rictor	RICTOR	4921505C17Rik/6030405M08Rik/AVO3/AW492497/D530039E11Rik	0.0418424	0.957627	1.49556	-0.179607	0.701004
AY662647	D930015E06Rik	D930015E06RIK	mKIAA0922	0.0418043	0.957252	1.55628	0.168609	0.45217
BC048004	Fmnl2	FMNL2	5430425K04Rik/Man	0.0417853	0.957313	1.47853	-0.0912297	0.630464
BC008129	Ywhag	YWHAG	14-3-3gamma/D7Bwg1348e	0.0417516	0.957037	1.5647	0.0705125	0.400348
XM_001480862	Gm4618	GM4618	-	0.0417201	0.956812	1.52484	0.199215	0.665423
XM_129160	Ptar1	PTAR1	1700084D09Rik/2010013L17Rik/4930428J16Rik/AI449677	0.0417131	0.957148	1.56849	-0.167395	0.504517
BC156068	Tcfap2e	TCFAP2E	AI505200/AP-2e	0.0416878	0.957063	1.48019	0.0827772	0.603698
AK029724	Gstcd	GSTCD	4933434L15Rik/MGC74393	0.0416871	0.957546	1.5761	-0.0179568	0.494279
AK179700	N/A	N/A	N/A	0.0416635	0.957503	1.54051	-0.146714	0.416663
AK133078	N/A	N/A	N/A	0.0415716	0.955888	1.48137	0.0660712	0.631592
AK077210	Pfkfb3	PFKFB3	E330010H22Rik/iPFK-2/uPFK-2	0.0415705	0.956359	1.32574	0.389345	1.06789
BC065177	Ankrd6	ANKRD6	-	0.0415598	0.956613	1.43086	0.0292138	0.645011
AF396877	Dst	DST	2310001O04Rik/A830042E19Rik/AW554249/BP230/BPAG1-n/Bpag/Bpag1/Macf2/ah/athetoid/dt/mKIAA0728/nmf203/nmf339	0.0415576	0.957059	1.5616	-0.165666	0.469976
AK139611	D14Ertd426e	D14ERTD426E	-	0.0415463	0.957298	1.36612	0.374493	0.993212
AK004863	Adh6-ps1	ADH6-PS1	1300002P07Rik/Adh5ps	0.0415309	0.957443	0.819287	0.367782	1.61934
AK163149	N/A	N/A	N/A	0.0415245	0.957796	1.55888	-0.267332	0.820276
AK051771	D130009I18Rik	D130009I18RIK	-	0.0415087	0.957931	1.50904	-0.0444489	0.625308
BC156352	Kcnh4	KCNH4	BEC2	0.0414856	0.957899	1.51268	0.285462	0.535004
AK035172	Zdhhc6	ZDHHC6	2400007G07Rik/5930409M18Rik/AI462345/C77369	0.0414811	0.958295	1.48761	0.203795	0.646654
BC010265	2900073G15Rik	2900073G15RIK	AI838292/C80200	0.0414752	0.95866	1.5664	-0.014885	0.383526
BC063100	Wdr3	WDR3	AW546279/D030020G18Rik	0.0413996	0.957414	1.50246	-0.372292	1.01443
BC050105	Trrap	TRRAP	AI481500	0.0413604	0.957009	1.58455	-0.0578524	0.413788
S79629	Hsf2	HSF2	AI661205	0.0413475	0.957212	1.57254	-0.190375	0.563454
BC056397	Gria1	GRIA1	2900051M01Rik/AI853806/Glr-1/Glr1/GluR-A/GluRA/Glur-1/Glur1/HIPA1	0.0413344	0.95741	1.55101	0.18594	0.444552
NM_001081954	Dux	DUX	Dux4	0.0413067	0.957272	1.56289	-0.0776054	0.415568
AK076391	Col6a3	COL6A3	AI507288/Col6a-3	0.0412947	0.957496	1.53313	0.0769902	0.572684
XM_888058	Slc4a5	SLC4A5	C330006M16/C330016K18Rik	0.041264	0.957285	1.41317	0.186821	0.725575
XM_990504	Gm8149	GM8149	EG666529	0.041235	0.957115	1.49447	-0.0773766	0.652734
NM_001110310	Snx12	SNX12	2610001F05Rik/AW045757/SDP8	0.0412212	0.957298	1.57805	-0.0204508	0.399883
AF310251	Phip	PHIP	2810004D21Rik/4632404O06Rik/Ndrp/Wdr11	0.0411698	0.956607	1.57495	-0.0287546	0.505489
AK156634	Gata3	GATA3	Gata-3	0.0411591	0.956863	1.49449	0.0261735	0.580121
BC027090	Crocc	CROCC	KIAA0445	0.0411487	0.957125	1.43697	-0.029728	0.613682
AK188860	N/A	N/A	N/A	0.0411487	0.957125	1.56228	-0.140876	0.508757
AK145280	E330009J07Rik	E330009J07RIK	AI841796/mKIAA1147	0.0411005	0.957011	1.51207	-0.157927	0.457689
XM_893271	Gm6890	GM6890	EG628518	0.041093	0.957342	1.52421	-0.22887	0.611277
AK005009	Pabpc1	PABPC1	PABP/Pabp1/PabpI/Pabpl1/ePAB	0.0410593	0.957061	1.56975	0.00784047	0.401801
AK005608	1700001L05Rik	1700001L05RIK	-	0.0410455	0.957244	1.41274	-0.0203594	0.68434
BC049168	Trnp1	TRNP1	2300002D11Rik/MGC57108/Trnp	0.0410032	0.956762	1.55408	0.190437	0.465357
BC026131	Slc7a5	SLC7A5	4F2LC/D0H16S474E/TA1	0.0409902	0.956966	1.34149	-0.054457	1.1707
AK045209	1110008L16Rik	1110008L16RIK	KIAA0391/Mrpp3/mKIAA0391	0.0409857	0.957366	1.49882	-0.124044	0.651501
AK169423	Anxa3	ANXA3	Anx3	0.0409604	0.95728	1.50198	0.148829	0.622529
BC119790	F630110N24Rik	F630110N24RIK	C19orf28/MGC148235/Wdt1	0.0409536	0.957628	1.53491	-0.0281647	0.531392
AK131127	Zfp598	ZFP598	BC023040	0.0409146	0.957225	1.57417	-0.234235	0.789125
AK017854	Pqlc1	PQLC1	2310009N05Rik/4933425L21Rik/5730564E11Rik/C78974	0.0409112	0.957652	1.18541	-0.273228	1.11841
AK188255	N/A	N/A	N/A	0.0409078	0.958081	1.56663	-0.192218	0.469299
BC052431	Smyd3	SMYD3	2410008A19Rik/Zmynd1	0.0408673	0.957639	1.55146	-0.285042	0.486848
AK011707	N/A	N/A	N/A	0.04083	0.957272	1.55746	0.128167	0.462007
XM_001474228	Gm2647	GM2647	-	0.0408245	0.957653	1.4541	0.135681	0.6076
BC016899	Ehhadh	EHHADH	1300002P22Rik/HD/L-PBE/LBFP/LBP/MFP/MFP1/PBFE	0.0407976	0.957529	1.57136	0.10432	0.415856
BC110667	Hmgb1	HMGB1	DEF/HMG-1/Hmg1/MGC103168/MGC103169/MGC117896/MGC117897/SBP-1/amphoterin/p30	0.0407815	0.957661	1.52189	-0.105659	0.580421
AK158383	1810019J16Rik	1810019J16RIK	-	0.0407677	0.957846	1.44079	-0.0403298	0.599978
BC018275	Rhob	RHOB	AA017882/Arh6/Arhb/MGC117867	0.0407666	0.958329	1.57904	-0.0458682	0.424456
AK041171	Mr1	MR1	H2ls	0.0407344	0.958083	1.53368	-0.019906	0.506242
AK219843	N/A	N/A	N/A	0.0407168	0.958178	1.49639	-0.0681025	0.516259
AK082581	Ccdc93	CCDC93	4633402D15Rik/9230102M16Rik	0.0406731	0.95766	1.51464	-0.0983956	0.500097
NM_018755	Pgcp	PGCP	1190003P12Rik/2610034C17Rik/Hls2/Lal-1	0.0406565	0.957781	1.58436	-0.0747068	0.475966
BC064455	Fam171a2	FAM171A2	-	0.0406108	0.957215	1.55292	0.0905685	0.473129
AK014741	Enpp6	ENPP6	4833421B01Rik/B830047L21Rik/D8Ertd514e/Npp6	0.0406076	0.957651	1.54517	0.0476883	0.553503
BC052061	Aff3	AFF3	3222402O04Rik/A730046J16/LAF-4/Laf4	0.0405375	0.956506	1.51212	-0.0714434	0.496513
AK050144	N/A	N/A	N/A	0.0405261	0.95675	1.22596	0.139821	1.08876
AK088400	Slc4a7	SLC4A7	C330023F04/E430014N10Rik/NBC3/NBCn1	0.0404757	0.95607	1.55852	-0.112703	0.507654
AK142198	Mtcp1	MTCP1	-	0.0404372	0.955672	1.15665	-0.463969	1.22424
AK171145	Gpr162	GPR162	A-2/BC031437/Grca	0.0404356	0.956146	1.59188	-0.260109	0.6611
XM_890908	Gm6664	GM6664	EG626315	0.0404179	0.95624	1.56904	-0.0141919	0.417107
BC029101	Setd4	SETD4	AY037804/C21orf18/ORF21	0.0404082	0.956522	1.54225	-0.239781	0.562639
AK053694	Hecw1	HECW1	9330116H24Rik/AV273951/E130207I19Rik/Nedl1	0.0403878	0.956552	1.52002	0.275969	0.571865
BC052772	6330503K22Rik	6330503K22RIK	AA415922/AI427129/AW557948	0.040374	0.956738	1.42154	-0.0465062	0.706282
BC119458	H2-M10.1	H2-M10.1	9.5H	0.0403613	0.956951	1.56583	-0.111526	0.447913
AK044926	Armcx2	ARMCX2	3230401N03Rik/AI043003/ALEX2	0.0403355	0.956853	1.54113	0.288757	0.482302
AK007250	1700123I01Rik	1700123I01RIK	-	0.0403054	0.956652	1.5548	0.128292	0.495739
AK163988	Zfp532	ZFP532	C530030I18Rik/mKIAA1629	0.0402857	0.956699	1.50844	-0.256715	0.667221
BC116853	Hist1h2bb	HIST1H2BB	H2b-143	0.0402495	0.956353	1.55039	0.107044	0.491403
BC002299	Ccdc88c	CCDC88C	0610010D24Rik/AV000935/AW324073/Daple/mKIAA1509	0.0402187	0.956136	1.56113	0.140482	0.536669
BC146431	H2-M10.5	H2-M10.5	6.9H	0.040194	0.956064	1.56602	0.0869146	0.454866
BC011168	Hrg	HRG	AI265597/AW413091/D16jh2/D18020/Hprg/Hrgp	0.0401456	0.955426	1.53772	-0.167704	0.778499
AB001539	Grwd1	GRWD1	A301/AI504353/Grwd/Wdr28	0.0400736	0.954226	1.57652	-0.203209	0.612653
BC089547	Tuba3a	TUBA3A	AI528779/MGC107295/M[a]3/Tuba3	0.0400636	0.954504	1.57074	-0.249994	0.509829
AK035253	Dicer1	DICER1	1110006F08Rik/D12Ertd7e/mKIAA0928	0.0400299	0.954215	1.46721	-0.203611	0.616452
AK168961	Tusc3	TUSC3	AU022242/BC003311/MGC6989/N33	0.0400208	0.954514	1.57787	-0.0115724	0.453126
BC146314	Slc4a7	SLC4A7	C330023F04/E430014N10Rik/NBC3/NBCn1	0.0400167	0.954932	1.56414	-0.0824162	0.499487
BC091570	Kifc1	KIFC1	HSET/KNSL2/Kifc5a/Kifc5b/MGC76666	0.0400097	0.955281	1.4328	0.173382	0.753833
AK045083	Pftk1	PFTK1	mKIAA0834	0.0400088	0.955776	1.56376	0.0434523	0.461868
AK136355	Ttc17	TTC17	9130020K17Rik/D2Bwg1005e	0.0400063	0.956234	1.56288	0.00200399	0.514069
NM_001111078	Uhrf1	UHRF1	AL022808/ICBP90/Np95/RNF106	0.0399882	0.956318	1.46732	0.0381765	0.739856
BC020532	Rapgef3	RAPGEF3	2310016P22Rik/9330170P05Rik/Epac/Epac1/MGC19192	0.0399812	0.956669	1.52512	0.230381	0.528211
BC053041	Ldlr	LDLR	Hlb301	0.0399271	0.955892	1.57029	0.00206908	0.451754
BC067076	Manea	MANEA	4932703L02Rik	0.039894	0.955618	1.56857	-0.15845	0.517209
BC031924	Ephb6	EPHB6	Cekl/Mep	0.0398841	0.955898	1.53026	-0.0340107	0.608311
AK036371	N/A	N/A	N/A	0.0398832	0.956395	1.56073	0.189256	0.435845
XM_001473003	Gm5103	GM5103	A630062H14	0.0398755	0.95673	1.54655	0.184202	0.547792
BC013521	Anxa13	ANXA13	1810034H17Rik/AV055219	0.0398705	0.95713	1.52588	-0.210392	0.584613
BC013532	Chaf1b	CHAF1B	2600017H24Rik/C76145/CAF-Ip60/CAF1/CAF1A/CAF1P60/MPHOSPH7	0.0398515	0.957194	1.50928	-0.138873	0.666997
XM_001479081	Gm4110	GM4110	-	0.0398481	0.957633	1.52062	0.170371	0.536079
XM_894970	Gm6746	GM6746	EG627342	0.0398359	0.957861	1.51647	0.173488	0.696269
XM_001474889	Gm2830	GM2830	-	0.0398087	0.957729	1.50027	0.00405486	0.654623
BC021629	Elf5	ELF5	ESE-2/ESE-5/ESE-5.	0.039787	0.957727	1.16316	0.630424	1.28906
BC043026	Aldoa	ALDOA	Aldo-1/Aldo1/MGC107164	0.0397435	0.957203	1.55458	0.122262	0.549313
AK133391	N/A	N/A	N/A	0.0397175	0.957098	1.50192	-0.0662084	0.618012
BC051437	Gjb2	GJB2	AI325222/Cnx26/Cx26/Gjb-2	0.0396885	0.956921	1.58676	-0.158144	0.558526
XM_887785	Cldn22	CLDN22	2210404A22Rik/5330431C14Rik/9530051B05Rik	0.0396867	0.9574	1.56578	-0.134043	0.587838
BC067017	Dclre1b	DCLRE1B	AI452214/mSNM1B	0.0396853	0.957891	1.54543	-0.198079	0.659667
AK160139	Nt5c3	NT5C3	1600024P05Rik/2610206B05Rik/3110004A18Rik/AI842776/Nt5y/PN-1/PN-I/PSN1/UMPH/Umph-1/Umph1/cN-III/lupin/p36	0.0396715	0.958081	1.51337	-0.287352	0.927751
BC099439	Gm15698	GM15698	OTTMUSG00000001305/OTTMUSG00000025408	0.0396461	0.957992	1.58118	-0.00356587	0.433841
BC006852	Wee1	WEE1	-	0.0396389	0.958342	1.40271	-0.0280499	0.796631
BC099430	Ceacam13	CEACAM13	1600012K03Rik/1600025J19Rik/MGC117613	0.0396289	0.958625	1.42592	0.21235	0.839727
XM_001474094	D130037M23Rik	D130037M23RIK	-	0.0395968	0.958373	1.58512	-0.071541	0.433781
BC016537	Med27	MED27	1500015J03Rik/2310042P07Rik/AA682045/Crsp8/D2Ertd434e	0.0395015	0.95659	1.56499	-0.242894	0.566507
XM_001004384	Syde2	SYDE2	C430017H16Rik	0.0394361	0.955529	1.5519	-0.265318	0.570182
BC055930	Alad	ALAD	Lv	0.0394263	0.955818	1.53518	-0.236466	0.605319
AY427561	Gja1	GJA1	AU042049/AW546267/Cnx43/Cx43/Cx43alpha1/Gja-1/Npm1/connexin43	0.0394179	0.95614	1.57063	0.151494	0.405676
BC006803	Kif2a	KIF2A	Kif2/Kns2/M-kinesin	0.0394164	0.956626	1.53305	-0.147667	0.598581
XM_001477760	Gm7138	GM7138	-	0.039415	0.957119	1.50833	0.085123	0.54826
BC066198	Tlk2	TLK2	4933403M19Rik/PKUalpha/Tlk	0.0393983	0.957239	1.5912	0.0516661	0.409361
AK034493	Asah2	ASAH2	AI585898	0.0393869	0.95749	1.6	0.0551229	0.529255
XM_001477302	Gm3528	GM3528	-	0.039377	0.957775	1.31474	0.0423093	0.969548
BC094257	N/A	N/A	N/A	0.0393598	0.957884	1.5914	-0.124807	0.430621
AK028521	Aph1b	APH1B	2310057K14Rik/Aph1c	0.0393548	0.958291	1.58486	-0.0222503	0.36901
XM_973091	664858	664858	-	0.0393403	0.958467	1.4519	-0.124005	0.684172
XM_001472980	Gm2252	GM2252	-	0.0393052	0.95814	1.51822	0.082722	0.635038
AK082689	Reln	RELN	reeler/rl	0.0392701	0.957813	1.5601	-0.0840453	0.409707
XM_618738	Lats1	LATS1	AW208599	0.0392635	0.958182	1.59433	0.00280356	0.421632
AK132540	Col6a2	COL6A2	Col6a-2/MGC36205	0.0392588	0.958596	1.52542	0.0696828	0.610211
BC132111	Sv2c	SV2C	4930527L09Rik/AI841971	0.0392366	0.958584	1.55538	0.118696	0.467465
BC026364	Shoc2	SHOC2	AU017287/MGC102442/Sur-8/Sur8/mKIAA0862	0.0392092	0.958445	1.41535	0.0489165	0.679883
BC024622	Ubtf	UBTF	A930005G04Rik/NOR-90/Tcfubf/UBF/UBF1	0.0392029	0.958821	1.55176	0.197247	0.538237
AK006137	Ypel1	YPEL1	0610009L05Rik/1700016N17Rik/1700019O22Rik/4921520K19Rik/4930511F14Rik/AV118478/Dgl1/Ppil2/mdgl-1	0.0391589	0.958277	1.58505	-0.0546965	0.395199
BC125311	1700045I19Rik	1700045I19RIK	AI853461	0.0391467	0.958509	1.55477	0.0622071	0.49688
AK153942	Nsun3	NSUN3	6720484A09Rik/AU022521	0.039139	0.958852	1.57491	0.116131	0.421782
BC117846	D330038O06Rik	D330038O06RIK	-	0.0391325	0.959223	1.49833	-0.27134	0.750713
XM_001474715	Gm2785	GM2785	-	0.0391055	0.959095	1.59302	-0.0192195	0.609837
EF662062	Aldoart2	ALDOART2	4933425L11Rik/Aldo1-ps1/Aldoa-ps1	0.0390824	0.959061	1.41539	0.0673742	0.669087
BC023485	1110007C09Rik	1110007C09RIK	AI851695/Bincard	0.0390734	0.959372	1.56095	-0.171386	0.52676
BC057622	Kdm2b	KDM2B	Cxxc2/E430001G17/Fbl10/Fbxl10/Jhdm1b/KIAA3014/PCCX2/mKIAA3014	0.0390424	0.959144	1.40458	0.230214	0.875622
XM_125511	4930444G20Rik	4930444G20RIK	-	0.0390188	0.959098	1.51912	0.0850102	0.586171
AK009736	Gpr137b-ps	GPR137B-PS	2310041G17Rik	0.0390086	0.959382	1.56597	0.0975254	0.504588
BC051189	E130304F04Rik	E130304F04RIK	MGC117954/Nim1	0.0389989	0.959677	1.56572	0.0715905	0.428462
AF188017	Plec1	PLEC1	AA591047/AU042537/EBS1/PCN/PLTN	0.0389871	0.959922	1.27524	-0.156977	1.05814
XM_001472578	2810055G20Rik	2810055G20RIK	D730043B02Rik	0.038986	0.960429	1.52133	0.00152389	0.621404
BC055823	Rhot1	RHOT1	2210403N23Rik/AA415293/AF244542/AI834919/Arht1/C430039G08Rik/FLJ11040/Miro1	0.038974	0.96067	1.36248	-0.079608	0.648691
AK040009	Bambi-ps1	BAMBI-PS1	-	0.0389679	0.961055	1.38931	-0.111841	0.76269
BC125329	Myoc	MYOC	AI957332/GLC1A/MGC159032/TIGR	0.0389439	0.961	1.55473	-0.046879	0.502509
AK220325	Agap2	AGAP2	Centg1/mKIAA0167	0.0389206	0.960961	1.44125	0.0232618	0.738554
BC041674	Cul9	CUL9	1810035I07Rik/Parc/mKIAA0708	0.0389197	0.961476	1.39295	-0.134872	0.718374
AK029159	N/A	N/A	N/A	0.0388979	0.961477	1.53646	-0.0647732	0.614274
AK212798	Rhbdd2	RHBDD2	0610011L13Rik/AI480532/MGC18730/Rhbdl7/Usmg1	0.0388977	0.96201	1.56137	0.200662	0.533322
AK051131	Lamb1-1	LAMB1-1	C77966/C80098/C81607/D130003D08Rik/Lamb-1	0.0388916	0.962398	1.45313	-0.121598	0.737997
AK172131	D230037D09Rik	D230037D09RIK	-	0.0388603	0.962164	1.47913	0.105001	0.734528
AK017616	Eef1d	EEF1D	1700026P12Rik/5730529A16Rik/AL023999	0.0388569	0.962619	1.54189	-0.0351789	0.717952
XM_620708	Gm5915	GM5915	EG546101	0.0387838	0.961347	1.56148	-0.21349	0.607032
BC026551	Pdpn	PDPN	Gp38/OTS-8/PA2.26/RANDAM-2/T1a/T1alpha	0.0387496	0.961039	1.57468	0.0776343	0.520827
AK011444	5730408K05Rik	5730408K05RIK	2610018C13Rik	0.038746	0.961489	1.4463	0.142685	0.639531
AK084081	LOC100034661	LOC100034661	D130084K08	0.0386982	0.960843	1.57394	-0.371199	0.892555
BC048583	4930578I06Rik	4930578I06RIK	AI429111	0.0386924	0.961237	1.57048	0.0832214	0.530535
BC132305	4931408A02Rik	4931408A02RIK	1700092M14Rik/MGC117713	0.0386838	0.961564	1.54341	0.0339417	0.483272
XM_484358	Gm5459	GM5459	EG432834	0.0386496	0.961256	1.56298	0.0870626	0.506003
AK004655	Cep55	CEP55	1200008O12Rik/2700032M20Rik	0.0386475	0.961746	1.30351	-0.122882	0.695271
XM_001473901	Tdp1	TDP1	2810481F14Rik/4921509N21Rik/AI838772/AW493413/E430034L06Rik/SCAN1	0.0386034	0.961189	1.49065	-0.0418158	0.618476
AK013416	Lmo2	LMO2	Rbtn-2/Rbtn2/Rhom-2/Ttg2	0.0385635	0.960739	1.59076	0.0225167	0.396624
AK036018	Ank2	ANK2	AI835472/AW491075/Ank-2	0.0385601	0.961196	1.59297	0.0751821	0.560515
BC108978	Slc6a4	SLC6A4	5-HTT/AI323329/Htt/MGC124313/MGC124314/Sert	0.0385044	0.96035	1.55449	-0.120333	0.425903
AK030365	Stard3nl	STARD3NL	0610035N01Rik/6530409L22Rik/AW124774/MENTHO	0.0384879	0.96048	1.56072	-0.0882291	0.436922
AB117937	Mutyh	MUTYH	5730495A01Rik/Mutyha/Mutyhalpha/Mutyhb/Mutyhbeta/Mutyhc/Myh	0.0384748	0.960695	1.42705	0.0923031	0.679238
NR_001277	Snord33	SNORD33	Rnu33/U33	0.038454	0.960718	1.57298	-0.231684	0.722043
AK089974	Ttc3	TTC3	2610202A04Rik/AA409221/D16Ium21/D16Ium21e/KIAA4119/TPRD/mKIAA4119	0.0384383	0.960871	1.52859	0.218572	0.520584
AK132278	Cdkn1c	CDKN1C	AL024410/CDKI/Kip2/p57(kip2)/p57Kip2	0.0384042	0.960561	1.35712	-0.0648574	0.662038
BC005784	Nup62	NUP62	AA589433/AI426861/AI790512/AU045898/D7Ertd649e/MGC101995/Nupc1/p62	0.0383537	0.959841	1.55272	-0.0810214	0.416643
XM_001480992	Gm4663	GM4663	-	0.0383227	0.959609	1.58894	-0.0399897	0.529058
BC082605	Zfp738	ZFP738	3830402I07Rik/6720487G11Rik	0.0382815	0.959121	1.53145	-0.100005	0.602929
BC062951	Cep135	CEP135	BC062951/Cep4/Gm1044/MGC86039	0.0382242	0.958229	1.49866	-0.240404	0.701913
AK021174	Suv39h1	SUV39H1	AI852103/AL022883/DXHXS7466e/KMT1A/mIS6	0.0382208	0.958688	1.57697	-0.0402383	0.422612
AK141075	Rbm41	RBM41	BB131279/D330023I21Rik/MGC47195	0.0382086	0.958926	1.49478	-0.208625	0.666161
AK166381	Fam120c	FAM120C	D930001I21Rik/ORF34	0.0382077	0.959449	1.50628	-0.203502	0.706934
XM_485358	Gm11824	GM11824	OTTMUSG00000004481	0.0382063	0.95996	1.55996	0.188241	0.530105
BC099464	Lta	LTA	LT/LT-[a]/LT-alpha/LT[a]/LTalpha/Ltx/MGC117668/TNF-beta/TNFSF1/Tnfb/Tnfsf1b/hlb382	0.038202	0.960398	1.31888	0.0114664	0.85127
BC006894	Gja1	GJA1	AU042049/AW546267/Cnx43/Cx43/Cx43alpha1/Gja-1/Npm1/connexin43	0.0381812	0.960421	1.56527	-0.117445	0.709353
XM_001479199	Zfp605	ZFP605	A830023I12Rik/MGC7438	0.0381381	0.959886	1.53792	-0.273254	0.83126
BC119360	Cdk6	CDK6	5830411I20/AI504062/Crk2	0.038128	0.960177	1.59321	0.00868774	0.37751
XM_981964	G630018N14Rik	G630018N14RIK	-	0.0380691	0.959241	1.55255	0.0439461	0.456777
BC085163	Fam120b	FAM120B	4932442K08Rik/AW049283/AW413338/CCPG/KIAA1838/MGC109687/Pgcc1/mKIAA1838	0.0380612	0.959589	1.53181	-0.0973526	0.70781
XM_618803	Gm5426	GM5426	EG432491	0.0380585	0.960068	1.55187	0.163722	0.570119
AK004736	Aqp5	AQP5	-	0.0380505	0.960417	1.5302	-0.191361	0.47862
XM_896000	Ppat	PPAT	5730454C12Rik/AA408689/AA675351/AI507113/C79945/MGC38417	0.0380431	0.960778	1.57078	-0.15549	0.511253
AF260310	Oprm1	OPRM1	MOP-R/MOR-1/MOR-1O/Oprm/mor/muOR	0.0379899	0.959983	1.48026	0.215078	0.801482
BC111887	Ppp4r4	PPP4R4	8430415E04Rik/mKIAA1622	0.0379561	0.959679	1.57301	-0.0305163	0.425459
XM_001481174	9430008C03Rik	9430008C03RIK	-	0.0379063	0.958969	1.55308	-0.0923897	0.522408
XM_356089	Cib3	CIB3	C730014M21Rik/Gm1107/KIP3	0.0378948	0.959226	1.53494	0.0730338	0.562216
AK087717	Nup205	NUP205	3830404O05Rik/AV248391/mKIAA0225	0.0378595	0.958882	1.56684	-0.188949	0.488057
AK043768	Kcnh7	KCNH7	9330137I11Rik/Kv11.3/erg3	0.037811	0.958204	1.5681	0.044638	0.565393
BC019556	Bcl2l11	BCL2L11	1500006F24Rik/Bim/Bod	0.0377868	0.95814	1.61199	-0.226458	0.702217
BC049731	Ankrd7	ANKRD7	4930532L20Rik/AV278427	0.0377761	0.95842	1.55823	-0.0114226	0.530701
BC005580	Polr2g	POLR2G	2410046K11Rik/A230108L04Rik/C76415/RBP7/Rpo2-7l	0.0377515	0.958345	1.50288	-0.0126222	0.694051
BC058084	Unc5a	UNC5A	Unc5h1/mKIAA1976	0.03773	0.95835	1.55416	-0.0546147	0.572859
AK052088	Mme	MME	6030454K05Rik/C85356/CALLA/CD10/NEP	0.0377186	0.958613	1.54942	-0.181304	0.669576
BC002043	Cdkn1a	CDKN1A	CAP20/CDKI/CIP1/Cdkn1/P21/SDI1/Waf1/mda6/p21Cip1/p21WAF	0.037718	0.959148	1.52199	-0.176571	0.619837
BC125519	Hnf4g	HNF4G	NR2A2	0.0376917	0.959032	1.50175	0.178157	0.554245
BC089613	Mup20	MUP20	Gm12560/MGC103310/MGC107671/Mup24/OTTMUSG00000007485	0.0376145	0.95762	1.60287	0.0403632	0.549093
AK016833	4933416I08Rik	4933416I08RIK	-	0.0374986	0.955219	1.57605	-0.0598794	0.491062
AK139528	N/A	N/A	N/A	0.0374911	0.95558	1.60136	0.0177584	0.480379
AK052295	Rcor2	RCOR2	1A13/AW122124/CoREST/Rcor/Rcor1	0.0374529	0.955156	1.40866	0.0656884	0.723165
AK042357	Lin9	LIN9	2700022J23Rik/AA537062/AA545216/Bara/TGS/TGS1	0.0374103	0.954622	1.59859	-0.13951	0.475975
XM_895846	2610206C17Rik	2610206C17RIK	-	0.0373236	0.95296	1.54736	0.229138	0.694694
AK129253	Ninl	NINL	4930519N13Rik/Gm1004/Gm1634/mKIAA0980	0.0372985	0.952869	1.5818	-0.0202389	0.648683
AK172958	Per1	PER1	MGC102121/Per/m-rigui/mPer1	0.0372287	0.951638	1.274	0.490666	1.21878
XM_001478451	Gm7355	GM7355	-	0.0372179	0.951911	1.59638	-0.0214805	0.419476
BC075661	Dnase2b	DNASE2B	AI526873/Dlad/DnaseIIb	0.0372036	0.952097	1.52889	-0.0826163	0.723121
BC152716	Ppnr	PPNR	mp41	0.0371257	0.950655	1.40635	-0.0851897	0.89326
XM_355890	Vsig10l	VSIG10L	2210412E05Rik	0.0371033	0.950632	1.55909	0.244947	0.471646
BC086895	Hamp2	HAMP2	1810073K19Rik/HEPC2/MGC107568	0.0370893	0.950824	1.57648	-0.253512	0.493341
BC018238	Fgf13	FGF13	Fhf2	0.0370342	0.949965	1.55941	0.105158	0.625954
AK029201	Pik3r5	PIK3R5	AV230647/F730038I15Rik	0.0370005	0.949651	1.41801	0.189826	0.682493
AK145145	Rtel1	RTEL1	AI451565/AW540478/Rtel	0.0369912	0.949965	1.59622	-0.0362019	0.449612
AK177132	N/A	N/A	N/A	0.0369876	0.950425	1.48324	-0.0411895	0.692892
AK183195	N/A	N/A	N/A	0.0369817	0.950827	1.54516	-0.102077	0.590895
AK019667	4930503F20Rik	4930503F20RIK	4930453C15	0.036958	0.950769	1.60773	-0.191955	0.597064
BC037233	Grhl1	GRHL1	LBP-32/MGR/Tcfcp2l2	0.0369177	0.950286	1.58506	0.162734	0.436675
XM_001474280	Gm15623	GM15623	ENSMUSG00000056003/OTTMUSG00000024510	0.0368952	0.950262	1.56643	-0.011658	0.533307
AK090057	Mapk9	MAPK9	AI851083/JNK2/Prkm9/p54aSAPK	0.0368848	0.950548	1.57974	0.0524557	0.427334
NM_001104623	Vmn2r12	VMN2R12	-	0.0368753	0.950858	1.56077	-0.00691072	0.626672
AK173039	Gls	GLS	6330442B14/AI314027/B230365M23Rik	0.0368744	0.95139	1.51068	0.130596	0.747452
BC140209	Cldn18	CLDN18	-	0.0368629	0.951648	1.53445	-0.0710366	0.582518
BC051666	Plac1	PLAC1	DXWsu72e/Epcs26	0.0368568	0.952047	1.49423	0.0543891	0.716684
EF651841	Gm3642	GM3642	-	0.0368294	0.951896	1.5661	-0.025045	0.528332
BC017611	Sgtb	SGTB	C630001O05Rik/MGC27660	0.0368267	0.952383	1.55615	-0.0488777	0.591618
BC140250	V1rb7	V1RB7	-	0.0368208	0.952789	1.55469	0.0937315	0.520582
AK046313	Mfn1	MFN1	2310002F04Rik/6330416C07Rik/D3Ertd265e/HR2/KIAA4032/mKIAA4032	0.0367893	0.952532	1.60284	-0.176479	0.497591
BC119122	Tac1	TAC1	4930528L02Rik/MGC151458/NK-1/NK1/Nkna/PPT-A/SP	0.0367621	0.952387	1.51741	0.0296822	0.676313
AK186533	N/A	N/A	N/A	0.0366913	0.951109	1.54323	-0.127463	0.607263
BC052031	Socs3	SOCS3	Cis3/Cish3/EF-10/Ef10/SSI-3/Ssi3	0.0366664	0.951022	1.39656	0.100223	0.931912
AK053098	Kctd18	KCTD18	4932411A20Rik/6530404F10Rik	0.0366664	0.951022	1.52078	0.127752	0.646306
AK078828	Gpatch4	GPATCH4	2610029K21Rik/Gpatc4	0.0366052	0.950553	1.59323	0.228923	0.521327
AK154155	Tnfaip2	TNFAIP2	Tnfip2/tnfb94	0.0365249	0.949024	1.5662	-0.148299	0.468017
XM_991883	Gm8763	GM8763	-	0.0365231	0.949535	1.52187	0.156554	0.694426
AK154750	Dok3	DOK3	AI450713/Dokl/MGC151299	0.0365131	0.949835	1.47188	-0.0699827	0.648562
AK004446	Ssu72	SSU72	1190002E22Rik/1500011L16Rik/2610101M12Rik	0.0364685	0.949234	1.57337	-0.0175043	0.529057
BC156797	Dpep2	DPEP2	F630103D06Rik/MBD-2	0.0364533	0.949399	1.56507	-0.135945	0.543596
XM_001473291	Gm2511	GM2511	-	0.0364459	0.949764	1.59084	-0.150582	0.465499
AK219158	Slc25a27	SLC25A27	3632410G24Rik/9430092A03Rik/D530043E16Rik/Ucp4	0.036399	0.949103	1.6081	-0.13014	0.451026
XM_989129	4930485B16Rik	4930485B16RIK	-	0.036375	0.949037	1.5494	0.200319	0.520025
AK050105	Tmc4	TMC4	-	0.0363406	0.9487	1.57085	0.111881	0.637855
AK034645	Mterfd1	MTERFD1	2410017I18Rik/MTERF3	0.0363191	0.948699	1.59586	-0.107675	0.433025
AK052533	Cobll1	COBLL1	1810047P18Rik/Coblr1/D430044D16Rik	0.0362858	0.948391	1.58098	0.126593	0.444273
BC021526	Adpgk	ADPGK	2610017G09Rik/Adp-gk/C77577	0.0362586	0.948242	1.48632	-0.0640848	0.803025
XM_001471956	LOC100038947	LOC100038947	-	0.036248	0.948525	1.55215	-0.106279	0.432018
AJ291751	Xylt2	XYLT2	E030002B02Rik/XT-II/XT2/xylT-II	0.0362446	0.948998	1.60515	0.0988634	0.433806
XM_001480863	Gm4448	GM4448	-	0.036202	0.948446	1.59956	0.106527	0.51329
BC048585	RP23-382C19.4	RP23-382C19.4	LOC666331	0.0361939	0.948795	1.60672	-0.150078	0.443009
AK040384	Ep300	EP300	A430090G16/A730011L11/KAT3B/p300	0.0361629	0.948545	1.48418	0.242293	0.637122
BC026871	Rftn2	RFTN2	2700010E02Rik/3222401M22Rik/KIAA0084	0.0361477	0.948711	1.33226	-0.1132	0.830952
XM_001000764	Gm9096	GM9096	-	0.0361475	0.949269	1.54261	0.173098	0.665868
AK133754	Pcm1	PCM1	2600002H09Rik/9430077F19Rik/C030044G17Rik/MGC170660	0.0361402	0.949643	1.60638	-0.041643	0.514074
BC022222	Fto	FTO	AW743446/mKIAA1752	0.0361069	0.949333	1.59924	0.117268	0.471967
S40534	Kitl	KITL	Clo/Con/Gb/Kitlg/Mgf/SCF/SF/SLF/Sl/Steel/contrasted	0.0360954	0.949595	1.58232	-0.139801	0.513911
BC021808	Vill	VILL	Villp	0.036075	0.949625	1.58904	0.0279577	0.496746
AK138907	N/A	N/A	N/A	0.0360522	0.949589	1.55599	0.197022	0.493758
AK179568	N/A	N/A	N/A	0.0360499	0.950095	1.54265	0.142773	0.628595
AK188812	N/A	N/A	N/A	0.0360241	0.949982	1.41346	0.0156258	0.827356
XM_897035	Gm6480	GM6480	EG624187	0.035927	0.947987	1.49919	0.0417882	0.693001
NR_001460	Rmrp	RMRP	1110032O22Rik/Rmrpr	0.0358996	0.94783	1.56068	-0.000348727	0.619688
BC132342	Clca1	CLCA1	Cacc	0.0358819	0.947931	1.61024	0.0388963	0.434766
BC052838	Gm5065	GM5065	EG272350	0.0358735	0.948276	1.59798	0.0821193	0.499803
AF440737	Cst12	CST12	1700006F03Rik/CRES3	0.0358704	0.94876	1.573	-0.108006	0.532578
BC115507	V1rg6	V1RG6	-	0.0358321	0.948316	1.58417	0.100214	0.478101
BC111105	Slurp1	SLURP1	1110021N19Rik/AI415082/ARS/ArsB/MGC130552/Slurp-1	0.0358233	0.948651	1.38656	0.100329	0.867754
BC042780	Ceacam18	CEACAM18	2010110O04Rik	0.0357936	0.948434	1.55649	0.193785	0.683252
AK041071	Bank1	BANK1	A530094C12Rik/AI451642/AVIEF/BANK	0.0357617	0.948157	1.59836	0.0801358	0.412218
BC096379	Clca5	CLCA5	4732440A06/AI586120	0.0357599	0.948679	1.59014	0.117481	0.454466
BC051967	Olig2	OLIG2	AI604895/Bhlhb1/Olg-2/Oligo2/RK17/bHLHe19	0.0357255	0.948335	1.59398	0.0367164	0.381122
AK085526	1110021J02Rik	1110021J02RIK	-	0.0356861	0.947859	1.53834	-0.1985	0.691763
XM_194054	Gm5102	GM5102	EG329521	0.0356623	0.947798	1.60688	-0.0254279	0.529166
BC054850	Ppp2r2a	PPP2R2A	2410004D02Rik/mKIAA1541	0.0356363	0.947676	1.57136	-0.0817845	0.54276
AK138847	G2e3	G2E3	6030408C04Rik/9030416F18/AW046379/D930034K21Rik/mKIAA1333	0.0356254	0.947958	1.59933	0.0699235	0.433688
AK029560	Iqch	IQCH	4921504K03Rik/MGC176008	0.035615	0.948252	1.35493	0.337915	1.00555
BC059211	Zfp317	ZFP317	4932416G03/D230022C05Rik/KRAB9/Zfp67/Zfp75/mszf40	0.0356039	0.948528	1.60295	0.0155497	0.422009
AK010403	2410004N09Rik	2410004N09RIK	-	0.0355953	0.948871	1.57194	0.0146662	0.562261
AK158992	Pdlim1	PDLIM1	Clim1/mClim1	0.0355405	0.947983	1.56918	-0.251771	0.651281
AK050369	Gpr137b	GPR137B	AU016435/AW546472/C730041E01/C80550/C80741/D13Abb1e/Tm7sf1	0.0355351	0.948411	1.58456	-0.0144991	0.51435
AK215296	N/A	N/A	N/A	0.0354085	0.945605	1.32989	-0.0474536	0.819899
XM_001479302	Gm9454	GM9454	Gm526	0.0354058	0.946104	1.58361	0.149597	0.535903
BC057101	Slc35e3	SLC35E3	9330166G04Rik/AI481200	0.0353791	0.945963	1.59422	-0.129704	0.538712
BC007160	Tmem168	TMEM168	5730526F17Rik/8430437G11Rik/AI462344/AI504145	0.0353612	0.946057	1.59425	-0.0656764	0.588738
BC127082	Slc7a2	SLC7A2	AI158848/Atrc2/Cat2/Tea	0.0352378	0.943327	1.56777	-0.296509	0.582302
BC027264	Armcx6	ARMCX6	AW060994/MGC27863	0.0352367	0.943869	1.42121	-0.0480305	0.715039
AK089080	Epb4.2	EPB4.2	-	0.0352193	0.943975	1.58402	0.0145748	0.539863
AK137390	Pigq	PIGQ	Gpi1/Gpi1h/Gpi1p/Gpih	0.0352165	0.944475	1.5874	0.0495582	0.39987
XM_894492	Gm6987	GM6987	EG629591	0.0351844	0.944186	1.58976	0.104344	0.594529
AK143198	Foxo3	FOXO3	1110048B16Rik/2010203A17Rik/C76856/FKHRL1/Fkhr2/Foxo3a	0.0351758	0.944529	1.39555	0.143174	0.883126
BC059008	Hs2st1	HS2ST1	AW214369/Hs2st/mKIAA0448	0.0351561	0.944574	1.60411	-0.240982	0.556699
AK045242	Gm4827	GM4827	B130050K08/EG224180	0.0351083	0.943865	1.58372	0.129873	0.484621
XM_987363	Gm8395	GM8395	EG666975	0.0351013	0.944251	1.61481	-0.013775	0.447481
AK038775	AI314180	AI314180	AW558785/BB181316/KIAA0368/mKIAA0368	0.0350837	0.944351	1.46985	0.00230161	0.711308
XM_135109	Wdr82	WDR82	9430077D24Rik/CDW5/WDR82	0.0350576	0.944226	1.59159	-0.00817831	0.572512
NM_029975	Ulbp1	ULBP1	A430108B07Rik/MULT1	0.0350565	0.944771	1.53859	0.296217	0.762196
BC116759	Abo	ABO	NAGAT	0.035056	0.945336	1.58307	-0.00471584	0.55533
BC058515	8430408G22Rik	8430408G22RIK	Depp/Fseg/MGC6835	0.0350497	0.945742	1.42481	-0.236595	0.806913
AK080706	Fads1	FADS1	0710001O03Rik/A930006B21Rik/AI317215/DSD/MGC37858	0.0350352	0.945929	1.59513	-0.0271649	0.597798
AK012717	Arhgap12	ARHGAP12	2810011M08Rik	0.0349397	0.943927	1.60879	0.0266508	0.389505
BC098471	Aste1	ASTE1	1100001A21Rik/AV006403/MGC107393	0.0348794	0.942876	1.57069	-0.199961	0.629779
AY566830	Mog	MOG	B230317G11Rik	0.0348577	0.942866	1.58193	0.0868894	0.478506
AK006899	1700066B17Rik	1700066B17RIK	-	0.0348373	0.942892	1.56726	-0.0216723	0.532806
AK161488	Hacl1	HACL1	1600020H07Rik/Hpcl/Phyh2	0.0348317	0.943317	1.5426	-0.0862646	0.720352
M83997	Hspg2	HSPG2	AI852380/Pcn/Plc/per	0.0348299	0.943847	1.60278	-0.0556731	0.576418
AK167742	Vbp1	VBP1	-	0.0347975	0.943548	1.51263	0.0454245	0.664591
BC140278	V1rc5	V1RC5	-	0.0347875	0.943858	1.56728	0.183708	0.720932
BC026546	Il17rb	IL17RB	Evi27/IL-17ER/IL-17Rh1/IL17RH1/Il17br	0.0347228	0.94268	1.51548	-0.0317007	0.717712
BC079872	Osbpl5	OSBPL5	1110006M06Rik/AI462538/ORP5/Obph1/Osbp2	0.034721	0.94321	1.4327	0.113888	0.862124
AK007277	1700125F08Rik	1700125F08RIK	-	0.0346859	0.942837	1.55589	0.206248	0.550207
AK028716	4932438A13Rik	4932438A13RIK	4732443H21/B830039D19Rik/D630029K19Rik/MGC90861/RP23-243E17.1	0.0346841	0.943368	1.57717	0.0350509	0.554317
BC048486	Cst9	CST9	M12/cresp/testatin	0.0346501	0.943025	1.59214	0.238252	0.582177
NM_001098230	Pdp1	PDP1	Gm1024/Ppm2c	0.0346417	0.943379	1.62167	-0.119109	0.478791
BC010208	St6galnac2	ST6GALNAC2	II/ST6GalNAc/Siat7/Siat7b	0.0346103	0.943103	1.41978	0.0627221	0.751832
BC099951	Bai3	BAI3	A830096D10Rik/MGC107444	0.0344063	0.938123	1.59307	0.142835	0.437018
BC094677	Adamts15	ADAMTS15	-	0.034359	0.937412	1.61338	0.0330754	0.47922
BC029007	2610034M16Rik	2610034M16RIK	AV114557	0.0343538	0.937849	1.60279	-0.0327658	0.454942
XM_138964	Fam170b	FAM170B	4922501K12Rik/AI449756	0.0343062	0.93713	1.61355	-0.0424528	0.409505
XM_001002492	Gm9257	GM9257	EG668588	0.0342711	0.936751	1.57462	-0.0695355	0.501568
AK150395	Clcn7	CLCN7	AA409691/AW538136/ClC-7/D17Wsu51e	0.034268	0.937245	1.59683	-0.023903	0.558327
AK043331	N/A	N/A	N/A	0.0342501	0.937336	1.58083	0.173545	0.542336
BC145693	Exoc6b	EXOC6B	4930569O18Rik/G430127E12Rik/KIAA0919/Sec15b/Sec15l2/mKIAA0919	0.0342388	0.937607	1.5116	-0.0857742	0.565523
AK135524	Pdzrn4	PDZRN4	1110017D07Rik/KIAA3027/LNX4/SAMCAP3L/mKIAA3027	0.0342247	0.937804	1.5253	0.0753245	0.692638
BC140422	Msi1	MSI1	Msi1h/Musahi1/m-Msi-1	0.0342193	0.938237	1.48988	-0.0594573	0.635496
XM_001472068	N/A	N/A	N/A	0.0341944	0.938137	1.52825	-0.199418	0.706794
BC156830	Slco1a4	SLCO1A4	AI785519/Oatp2/Slc21a5	0.0341831	0.938409	1.6053	-0.0243245	0.393523
BC005568	Higd1b	HIGD1B	2310056K19Rik	0.0341819	0.938961	1.54103	-0.213032	0.680997
XM_124146	Gm4859	GM4859	EG229746	0.0340561	0.936086	1.60127	0.00786026	0.427555
AK164786	Slc34a2	SLC34A2	AA536683/D5Ertd227e/NaPi-2b/Npt2b	0.0339648	0.934159	1.58378	-0.0176813	0.523073
AK164356	Ywhag	YWHAG	14-3-3gamma/D7Bwg1348e	0.0339381	0.934006	1.61012	-0.0569476	0.510589
AK015146	D3Ertd751e	D3ERTD751E	2810009O15Rik/4930415G15Rik	0.0339334	0.934458	1.59487	0.0180179	0.404876
BC063781	Hist3h2a	HIST3H2A	-	0.0338897	0.933837	1.57921	0.125492	0.640347
BC043699	Ddx54	DDX54	2410015A15Rik/AI414901/DP97	0.0338471	0.933246	1.5601	0.0408342	0.578526
AK033513	G2e3	G2E3	6030408C04Rik/9030416F18/AW046379/D930034K21Rik/mKIAA1333	0.0338383	0.933585	1.60722	-0.177703	0.471873
AK129178	Akap11	AKAP11	6330501D17Rik/AKAP220/Gm80/PRKA11/mKIAA0629	0.0337909	0.932863	1.62571	-0.314195	0.838808
BC011135	Klhdc8a	KLHDC8A	A630065K24Rik/MGC19056	0.0337828	0.933221	1.50226	0.220307	0.616443
NM_001110017	Dzip3	DZIP3	2310047C04Rik/2A-HUB/6430549P11Rik/A230104G20	0.0337722	0.933511	1.58952	0.0825729	0.537658
BC026597	Slc22a7	SLC22A7	MGC18877/NLT/OAT2	0.0337697	0.934026	1.59428	0.0225672	0.511527
NM_001110850	Crem	CREM	ICER	0.0337608	0.934367	1.59894	-0.237307	0.631492
XM_890112	Gm6597	GM6597	EG625534	0.0337599	0.934928	1.56287	-0.0337869	0.595304
BC002115	Skp1a	SKP1A	15kDa/2610043E24Rik/2610206H23Rik/EMC19/OCP-II/OCP2/SKP1/Tceb1l/p19A/p19Skp1	0.033716	0.934297	1.63809	-0.286393	0.879007
AK087201	A630077J23Rik	A630077J23RIK	-	0.0336682	0.933559	1.60947	-0.00362372	0.507483
AB125594	Etl4	ETL4	6620402G01Rik/9430077C05Rik/BC026657/E330027G05Rik/Etl-4/Skt	0.0335888	0.931941	1.58347	-0.189096	0.529533
AK204061	Smug1	SMUG1	1200013B09Rik/A930006H09Rik/C85220	0.0335799	0.932282	1.55436	-0.0575772	0.684539
AK220501	Slc4a10	SLC4A10	KIAA4136/NCBE/mKIAA4136	0.0335799	0.932282	1.55668	0.162124	0.701468
BC032933	Zbtb6	ZBTB6	A830092L04Rik/MGC41441/ZID/Zfp482	0.033575	0.933316	1.50623	-0.06457	0.664124
AK046947	Ank2	ANK2	AI835472/AW491075/Ank-2	0.033541	0.93296	1.61758	-0.151101	0.428896
BC013444	Mpp1	MPP1	55kDa/C130070C03Rik/p55	0.0335279	0.933182	1.6119	0.102055	0.405949
BC019531	Efhd1	EFHD1	4931430I01Rik/AI452351/MGC103094/PP3051/mitocalcin	0.0335204	0.933562	1.56264	-0.116521	0.472537
BC042653	Evi5l	EVI5L	1700084G18Rik/2310039H16Rik/3110007G05Rik/B130050I23Rik/MGC29047	0.0334853	0.933173	1.60899	0.0884268	0.427304
BC132153	Morc4	MORC4	1600017G11Rik/5630401M14Rik/AA117449/MGC107438/Zcwcc2	0.0334658	0.93322	1.5258	-0.132266	0.571212
XM_982514	Gm7998	GM7998	-	0.0334274	0.932735	1.61862	-0.111472	0.551205
AF474155	Mgat5	MGAT5	4930471A21Rik/5330407H02Rik/AI480971/GlcNAc-TV	0.0333647	0.931574	1.5226	0.0336498	0.703828
XM_001473319	Gm9457	GM9457	-	0.0332995	0.930342	1.5995	-0.204849	0.64954
BC003723	Il13ra2	IL13RA2	CD213a2	0.0332913	0.930702	1.5925	0.0110358	0.635467
XM_620407	Vmn2r32	VMN2R32	V2r5	0.0332782	0.930925	1.49821	-0.00432698	0.724744
BC038880	3110001I22Rik	3110001I22RIK	-	0.0331849	0.928904	1.61115	-0.080027	0.503545
XM_884551	Gm6134	GM6134	EG620161	0.0331641	0.928909	1.62604	0.00375644	0.518239
AK171136	Tax1bp1	TAX1BP1	1200003J11Rik/1700069J21Rik/AA930106/D6Ertd404e/D6Ertd772e/T6bp/TXBP151	0.0331498	0.929099	1.44328	-0.0437823	0.827858
BC049191	Wdr44	WDR44	2610034K17Rik/9130203L06/DKFZp686L20145/RAB11BP/RPH11	0.0331224	0.928921	1.60856	0.0938396	0.440846
AK052649	N/A	N/A	N/A	0.0331113	0.929199	1.57208	0.208402	0.507069
AK186395	N/A	N/A	N/A	0.0330961	0.929364	1.60319	-0.0876106	0.49338
BC060666	Dennd2c	DENND2C	A930010I20Rik	0.0330846	0.929631	1.43557	0.000203212	0.759861
BC042742	Mmp8	MMP8	BB138268	0.0330712	0.929847	1.61885	-0.0322589	0.517218
AK077036	Ankar	ANKAR	4932422E22Rik	0.0329402	0.926752	1.61803	-0.0526779	0.387073
XM_487568	Pdzd7	PDZD7	9130207N01/EG435601/Pdzk7	0.0329252	0.926922	1.56986	0.272294	0.626422
AK183377	N/A	N/A	N/A	0.0329039	0.926913	1.59898	-0.0155477	0.441521
BC006062	Ano1	ANO1	AU040576/AW559012/Tmem16a	0.0328614	0.926305	1.5363	-0.0783397	0.817282
AY220846	Glis3	GLIS3	4833409N03Rik/E230012L24/E330013K21Rik	0.032843	0.926379	1.56819	0.0700964	0.597104
EF058056	Nkain4	NKAIN4	AB030182/C030019F02Rik/MGC102050	0.032781	0.92522	1.55969	-0.107559	0.664986
AK141507	Eri2	ERI2	4933424N09Rik/Exod1/mKIAA1504	0.0327758	0.925665	1.48018	0.197431	0.752294
NM_010707	Lgals6	LGALS6	galectin-6	0.0327434	0.925342	1.42227	-0.1431	0.740918
AK132606	Pisd-ps2	PISD-PS2	D030013I16Rik	0.0326748	0.923995	1.56412	-0.26186	0.569463
AK161513	Cpeb3	CPEB3	4831444O18Rik/KIAA0940/mKIAA0940	0.0325727	0.921698	1.5367	0.0561375	0.57014
BC116837	AI606181	AI606181	D330002H16Rik	0.0325449	0.9215	1.59115	-0.149456	0.54503
BC116923	Lyar	LYAR	-	0.0325356	0.921828	1.62437	-0.223366	0.520255
BC099414	BC030476	BC030476	MGC117582/MGC40815	0.0325313	0.922298	1.54129	0.0609628	0.762429
AK049616	Sgip1	SGIP1	3110007P09Rik/SGIP1alpha/gag	0.0324613	0.920906	1.62435	-0.075099	0.453009
BC034203	2310003H01Rik	2310003H01RIK	-	0.0324274	0.920533	1.61981	0.0657102	0.474667
XM_986936	Gm8356	GM8356	-	0.0324127	0.920707	1.60548	-0.0511969	0.465812
BC022718	0610037D15Rik	0610037D15RIK	4933430J04Rik	0.0323676	0.920019	1.57875	-0.235327	0.584385
AK138196	Abca8b	ABCA8B	Abca8	0.0323552	0.920258	1.60753	-0.0738283	0.468393
BC025881	Gm447	GM447	MGC32324	0.0323477	0.920638	1.57708	-0.212573	0.575131
AK159010	N/A	N/A	N/A	0.0323294	0.920709	1.5643	0.0766071	0.587824
AY648976	Nrg1	NRG1	6030402G23Rik/ARIA/D230005F13Rik/GGF/GGFII/HRG/HRGalpha/Hgl/NDF/SMDF	0.0322716	0.919658	1.60985	0.0269083	0.42893
BC105653	Gata5	GATA5	-	0.0322712	0.920239	1.58989	0.126159	0.474323
BC099957	Cyyr1	CYYR1	MGC107464	0.0322184	0.919328	1.53752	-0.0489886	0.595769
BC037068	Gstm2	GSTM2	Gstb-2/Gstb2	0.0321659	0.918423	1.51838	-0.270574	0.675149
BC099591	N/A	N/A	N/A	0.0321412	0.918312	1.60241	0.0579166	0.518603
BC046991	Mmp9	MMP9	AW743869/B/MMP9/Clg4b/MMP-9/pro-MMP-9	0.0321335	0.918686	1.50031	0.269145	0.634977
AK142180	Snx26	SNX26	AW324378/TCGAP	0.0321161	0.918782	1.31812	0.042108	0.843277
AK045447	Kcnj16	KCNJ16	6430410F18Rik/AI132396/Kir5.1	0.0321161	0.918782	1.60758	-0.0326438	0.443544
BC026479	Cacnb4	CACNB4	3110038O15Rik/Cchb4/MGC31529/lethargic/lh	0.0320609	0.918392	1.63705	-0.179033	0.604555
BC089004	Pcdh17	PCDH17	C030033F14Rik/Gm78	0.0320563	0.918858	1.58307	0.0358581	0.577728
XM_126432	Gm4802	GM4802	EG216818	0.0320217	0.918461	1.47094	-0.186938	0.860477
AK007638	Cd209f	CD209F	1810029C22Rik/AI647041/SIGNR8	0.0319938	0.918259	1.62249	0.0467947	0.409678
BC156220	Ermp1	ERMP1	D19Ertd410e/D19Wsu12e/Fxna/MGC28180/mKIAA1815	0.0319574	0.917809	1.60232	-0.0126022	0.502475
AK015409	4930447N08Rik	4930447N08RIK	-	0.0318763	0.916077	1.56669	-0.111204	0.644104
BC046340	Cideb	CIDEB	1110030C18Rik/AI790179/CIDE-B	0.0317584	0.913281	1.5752	-0.126703	0.868242
AK043046	Herpud2	HERPUD2	5031400M07Rik/AB041580	0.0317448	0.913485	1.50263	-0.251148	0.531406
BC030036	Rnase1	RNASE1	AI574248/Rib-1/Rib1	0.031635	0.910919	1.61368	0.242417	0.786364
BC043328	Snx14	SNX14	B830022K16/C330035N22Rik/YR-14	0.0315936	0.91032	1.62021	-0.184942	0.72634
Z11664	Sos2	SOS2	-	0.0315775	0.91045	1.62574	-0.0115154	0.44724
AK172304	Cep68	CEP68	6030463E10Rik/AI481761/BC027174/Kiaa0582/MGC6990	0.031573	0.910914	1.58992	0.183094	0.49602
BC055828	Nipa1	NIPA1	1110027G09Rik/A830014A18Rik/FSP3/Spg6	0.031518	0.909922	1.60514	-0.0741978	0.483837
XM_620960	Gm5934	GM5934	EG546272	0.0315109	0.910314	1.62726	-0.0502249	0.534089
AK016658	4930478P22Rik	4930478P22RIK	4933405A14Rik	0.0314915	0.910347	1.58632	0.180047	0.643541
BC044780	Agl	AGL	1110061O17Rik/9430004C13Rik/9630046L06Rik/AI850929/C77197	0.0314702	0.910327	1.62864	0.023554	0.526221
BC011424	Prkar1b	PRKAR1B	AI385716/RIbeta	0.0314566	0.910531	1.58324	0.00963553	0.575464
AK047988	N/A	N/A	N/A	0.0314559	0.911108	1.61207	0.173423	0.458007
BC107271	Cabyr	CABYR	1700016C01Rik/4933421A18Rik/CBP86/FSP-2/MGC130217/MGC130218	0.0314442	0.911365	1.63649	-0.0348327	0.54044
NR_000003	Snord35a	SNORD35A	Rnu35a/U35/U35A	0.0314204	0.911274	1.63343	-0.290585	0.653163
BC070428	Tgfbr3	TGFBR3	1110036H20Rik/AU015626/AW215636/TBRIII	0.0313656	0.910283	1.61823	-0.203234	0.774901
BC017689	Tef	TEF	2310028D20Rik	0.0313387	0.910099	1.57736	-0.0872503	0.632118
AK164658	Rpap1	RPAP1	1190005L06Rik/A730023M06Rik/AU041788/AW107702/MGC144180/MGC144181/mKIAA1403	0.0313162	0.910046	1.42177	-0.0397969	0.890782
BC108336	Gm13051	GM13051	MGC117846/OTTMUSG00000010104/OTTMUSG00000010173	0.0312194	0.907828	1.60994	0.0835319	0.630953
XM_001479877	Gm4428	GM4428	-	0.0312148	0.908294	1.58199	-0.0734135	0.474303
AF510860	Flg	FLG	AW107830/fillagrin/ft	0.0311822	0.907943	1.60364	0.208544	0.522227
BC119619	Zfp109	ZFP109	MGC141452	0.0311811	0.908509	1.63017	-0.0296907	0.448977
BC031448	Timm10	TIMM10	Tim13/Timm13a	0.0311043	0.906871	1.55996	-0.260104	0.657692
XM_001474344	Gm13642	GM13642	OTTMUSG00000013186	0.0310908	0.907074	1.62275	0.10802	0.522552
BC100527	Tmem86b	TMEM86B	C330014O21Rik/MGC118389	0.0310831	0.907449	1.60918	0.139335	0.495137
AY147863	Polq	POLQ	A430110D14Rik	0.0310523	0.90715	1.59776	0.1581	0.484564
XM_126508	2310007L24Rik	2310007L24RIK	-	0.0310339	0.907214	1.59731	0.203037	0.679562
AK027965	Tef	TEF	2310028D20Rik	0.0310072	0.907033	1.57446	0.263889	0.815599
AK015701	Rpgrip1	RPGRIP1	0610005A07Rik/4930401L23Rik/4930505G06Rik/A930002K18Rik/AA415034	0.0309889	0.907097	1.60998	0.147455	0.457551
XM_001473953	Gm9441	GM9441	-	0.0309848	0.90758	1.62078	0.168873	0.463346
AK135774	N/A	N/A	N/A	0.0309782	0.907989	1.53257	0.26956	0.609005
BC049573	4921530L21Rik	4921530L21RIK	-	0.0309583	0.908008	1.62278	0.20576	0.487255
AK078405	Orc6l	ORC6L	6720420I10Rik/MGC91038/Orc6	0.0309418	0.908126	1.62783	-0.029177	0.565232
BC007128	Yme1l1	YME1L1	FtsH1/Ftsh	0.0308836	0.907021	1.66713	-0.372931	0.979351
AK020361	Adamtsl3	ADAMTSL3	9230119C12Rik/C130057K09/KIAA1233/mKIAA1233	0.0307953	0.90503	1.60396	0.209965	0.507757
AK016941	Sncaip	SNCAIP	2810407O15Rik/4933427B05Rik/BB104594/MGC107459/SYPH1	0.0307754	0.905047	1.63348	-0.0138552	0.393282
BC042784	Zc3h12c	ZC3H12C	A230108E06/C230027N18Rik/KIAA1726/mKIAA1726	0.0307734	0.90559	1.59601	-0.257561	0.625195
BC045137	Coch	COCH	AW122937/Coch-5B2/D12H14S564E	0.0307589	0.905767	1.6102	0.0156537	0.507634
AK163056	Iqgap1	IQGAP1	AA682088/D7Ertd237e/D7Ertd257e/mKIAA0051	0.0307582	0.906351	1.50763	0.028236	0.736145
BC056365	Cand2	CAND2	2210404G23Rik/Tp120b/mKIAA0667	0.0306642	0.904186	1.403	-0.440308	0.990902
AK053540	Miat	MIAT	3632434I06/A230057G18Rik/Rncr2/gomafu	0.0306258	0.903654	1.57435	0.198797	0.557154
BC114920	N/A	N/A	N/A	0.0305431	0.901818	1.55735	0.0576199	0.59379
BC058278	Egln3	EGLN3	2610021G09Rik/AI505553/AI648162/Phd3/SM-20	0.0305232	0.901833	1.59058	-0.171953	0.627124
AK138017	Col11a2	COL11A2	-	0.0305105	0.902062	1.45484	0.0658899	0.898128
BC022899	Prmt6	PRMT6	AW124876/BB233495/Hrmt1l6	0.030506	0.902532	1.61972	0.0897392	0.434876
AK016953	Cage1	CAGE1	4933427I01Rik/Ctag3/MGC100323	0.0304603	0.901783	1.64404	-0.105544	0.463971
BC107347	Cnga4	CNGA4	MGC130316	0.0304258	0.901368	1.62502	0.109268	0.435441
AK045225	N/A	N/A	N/A	0.0303998	0.901201	1.6033	-0.141883	0.438625
BC145738	AI854703	AI854703	AI182503/D630044C04	0.030331	0.899765	1.56727	0.0566958	0.528065
BC099676	Cidec	CIDEC	CIDE-3/Fsp27	0.0303149	0.899892	1.45967	0.156523	0.871328
M61737	Cidec	CIDEC	CIDE-3/Fsp27	0.0303079	0.900289	1.48799	0.067617	0.805258
BC021527	Zfp52	ZFP52	KRAB11/Zfp-52/Zfp76/mszf23-2/mszf24/mszf34/mszf75/zfec29	0.0302871	0.900276	1.57849	-0.228401	0.627204
BC113157	1700012A16Rik	1700012A16RIK	MGC130601	0.0302834	0.900774	1.56672	0.127034	0.614732
AK078230	Gnptg	GNPTG	6430527N14Rik/A830081F19/AU067667/AU067744/Mdcp1/Tce7	0.0302737	0.901092	1.60096	0.0158889	0.544306
BC029231	Rnf219	RNF219	2610206B13Rik/2810449K13Rik/AI451544/MGC35679	0.0302556	0.90116	1.62941	-0.0357462	0.44366
XM_001479691	N/A	N/A	N/A	0.0302402	0.901309	1.63308	-0.184604	0.570341
AK090363	Eif4enif1	EIF4ENIF1	2610509L04Rik/A930019J01Rik/AA410001/AU021239/Clast4/D11Ertd166e	0.0302298	0.901607	1.59706	0.161565	0.647524
XM_001475894	Gm3171	GM3171	-	0.0301902	0.901034	1.56238	-0.196103	0.661939
BC061188	Ankrd32	ANKRD32	2700017A04Rik/AW545819/Brctd1/Brctx/C730024G01Rik/MGC102362/MGC117761	0.0301465	0.900338	1.62936	0.041242	0.477403
AK198984	N/A	N/A	N/A	0.0301037	0.899668	1.62633	0.00829291	0.590942
AK048364	Sema3b	SEMA3B	AW208495/LUCA-1/SemA/Semaa/sema5/semaV	0.0300396	0.898362	1.37085	0.00397944	0.868792
AK050951	Sorbs2	SORBS2	2010203O03Rik/9430041O17Rik/A530071H08/Argbp2/mKIAA0777	0.0300095	0.898069	1.53306	0.119825	0.631035
XM_884597	Gm6141	GM6141	EG620290	0.0299642	0.897322	1.45525	0.195607	0.977364
AK132674	Tdrd5	TDRD5	Gm103	0.0299642	0.897322	1.58485	-0.0576619	0.658187
BC012239	Zbtb1	ZBTB1	9430077A12/AI256369/Bsg2/C430003J21Rik	0.0299611	0.898445	1.618	-0.171217	0.574182
AK172423	Mfsd2b	MFSD2B	Gm1964	0.0299606	0.899042	1.63017	0.0781611	0.559967
AK129194	Heph	HEPH	C130006F04Rik/Cpl/mKIAA0698/sla	0.0299427	0.899116	1.64241	-0.213547	0.539096
AK090281	Elavl3	ELAVL3	2600009P04Rik/Huc/PLE21/mHuC	0.0299339	0.899463	1.63078	-0.0755411	0.477007
BC003810	N/A	N/A	N/A	0.0299246	0.899796	1.62816	0.084588	0.449637
BC120917	Sohlh2	SOHLH2	4933406N12Rik/AI413378	0.0298816	0.899114	1.6303	0.019975	0.408331
AY861430	Pcdh11x	PCDH11X	A230092L07Rik/MGC141524/PCDHX/PCDHX11	0.0298587	0.899039	1.62243	-0.202608	0.512196
BC048706	Sbf2	SBF2	4833411B01Rik/AA414977/AI317167/B430219L04Rik/Mtmr13/mMTMH1	0.0298436	0.899195	1.58609	-0.00664822	0.627038
AK169127	Tmem39a	TMEM39A	2610033C09Rik	0.029825	0.899249	1.63814	-0.209401	0.595104
XM_891787	Gm6374	GM6374	EG622958	0.029818	0.899652	1.50458	-0.012169	0.745598
BC026780	N/A	N/A	N/A	0.0297655	0.898681	1.61338	0.115084	0.657911
BC023881	Ect2	ECT2	AI528536/KIAA4037/mKIAA4037	0.0297378	0.898461	1.54144	-0.000501235	0.611889
AK211120	Pftk2	PFTK2	Als2cr7	0.029715	0.898385	1.63505	-0.0178214	0.482366
BC002081	Jun	JUN	AP-1/Junc/c-jun	0.0296504	0.897048	1.59991	0.121057	0.691588
BC067016	Acap3	ACAP3	Centb5/Kiaa1716-hp/mKIAA1716	0.0296314	0.897087	1.57296	-0.131109	0.705052
AK139481	Chadl	CHADL	AY100452/D930017K21Rik	0.0296219	0.897414	1.53695	-0.347272	0.872418
BC044762	Arrdc3	ARRDC3	AI450344/MGC107410/mKIAA1376	0.0296217	0.898023	1.24869	-0.520763	1.24594
BC086684	Plk5	PLK5	6330514A18Rik/MGC106082	0.0296122	0.898352	1.5124	-0.0262496	0.75994
BC018613	Scamp5	SCAMP5	AI426171/AW558254/Sc5	0.0296031	0.898694	1.61354	-0.251489	0.556629
BC087918	Ctrl	CTRL	0910001G08Rik/1810004D15Rik/AV005227/Ctra-1/Ctra1/FLJ00366/mFLJ00366	0.0295889	0.898879	1.58637	0.350674	0.951808
AK081813	Per1	PER1	MGC102121/Per/m-rigui/mPer1	0.0295864	0.899422	1.51114	0.0642256	0.803263
BC062137	Actr6	ACTR6	2010200J04Rik/AU044443/Arp6/ArpX/CDA12	0.0295411	0.898664	1.63444	-0.0310183	0.469057
AK075789	Gpsm1	GPSM1	1810037C22Rik/AW107933/Ags3	0.029506	0.898215	1.56754	0.190374	0.67379
BC052825	Pramel7	PRAMEL7	AA675346/C81180	0.0294562	0.897317	1.60591	0.104495	0.547385
BC044883	Ociad2	OCIAD2	1810027I20Rik/MGC51598	0.0294444	0.897578	1.55516	-0.144045	0.743971
BC060210	Spock2	SPOCK2	AA407235/Gcap26/mKIAA0275	0.0294435	0.89817	1.63578	0.0552059	0.4959
BC020081	2310016C08Rik	2310016C08RIK	AW049004/MGC103106	0.0293985	0.897415	1.63569	0.205453	0.475862
AK011367	Btf3l4	BTF3L4	4632412E09Rik/5730434I03Rik/AI316863/AU022207/AW552446	0.0293881	0.897718	1.59626	0.0696075	0.608562
AK028275	Ppm1l	PPM1L	3222401G13/5930404J21Rik/AI481720/AW045850/KIAA4175/PP2C/PP2Cepsilon/Pp2ce/Ppp2ce/mKIAA4175	0.0293826	0.898173	1.62618	-0.135972	0.561006
XM_973024	Gm7347	GM7347	EG664804	0.0293077	0.896503	1.61792	0.116519	0.47066
BC061197	Bola2	BOLA2	1110025L05Rik/BolA-2	0.029262	0.895724	1.61289	0.0123869	0.575821
BC015264	St3gal2	ST3GAL2	AI429591/AW822065/ST3GalII/Siat5	0.0292142	0.894882	1.61149	-0.149739	0.417984
BC025623	Pard6g	PARD6G	2410049N21Rik/Par6a	0.0291533	0.893636	1.64656	-0.0532291	0.55929
AK053804	Rgs12	RGS12	1200016K18Rik/4632412M04Rik/AI481290/E130309H11	0.0291465	0.894049	1.46516	-0.0916747	0.761217
AK135997	Cbx3	CBX3	HP1g/M32/MGC118084	0.0291295	0.894149	1.53478	0.210031	0.631028
BC024338	Srfbp1	SRFBP1	2810036K01Rik/p49/STRAP	0.0290494	0.892309	1.62786	0.142131	0.54553
AK050258	N/A	N/A	N/A	0.0290417	0.892693	1.62748	-0.139572	0.623592
AJ567473	Smox	SMOX	B130066H01Rik/PAO/PAOh1/SMO	0.0290209	0.892674	1.62318	-0.078536	0.570355
AK209590	N/A	N/A	N/A	0.0289939	0.892467	1.548	-0.208094	0.908574
DQ087183	Treml1	TREML1	5430401J17Rik/TLT-1	0.0289901	0.892971	1.62532	-0.0114807	0.571674
AK170868	F630206G17Rik	F630206G17RIK	-	0.028923	0.891528	1.62328	-0.206115	0.517131
AK143070	N/A	N/A	N/A	0.0289099	0.891746	1.61733	-0.0185831	0.507457
XM_137322	Tbc1d30	TBC1D30	4930505D03Rik	0.0289047	0.892208	1.4718	-0.000904958	0.691181
AF373861	Grin3b	GRIN3B	NR3B	0.028895	0.892531	1.63522	-0.122194	0.694734
AF188011	Plec1	PLEC1	AA591047/AU042537/EBS1/PCN/PLTN	0.0288868	0.892904	1.56781	-0.111879	0.731701
BC026455	Abcb9	ABCB9	TAPL/mKIAA1520	0.0288868	0.892904	1.63847	0.195422	0.457819
AK134661	Hhat	HHAT	2810432O22Rik/AI462858/MGC11697/Skn	0.0288861	0.894135	1.62994	-0.166569	0.492298
BC109135	Il1r1	IL1R1	CD121a/CD121b/IL-iR/Il1r-1/MGC129154	0.0288483	0.89359	1.62797	-0.197583	0.54818
AK082406	Lrrc49	LRRC49	AI430817/AW050057/D430025H09Rik	0.0288191	0.893312	1.59268	0.238703	0.564351
XM_001473558	B130016D09Rik	B130016D09RIK	ENSMUSG00000038442	0.0287936	0.893146	1.64176	0.0404432	0.440006
BC048548	BC026590	BC026590	-	0.0287936	0.893146	1.64889	-0.051664	0.47737
BC126962	Aspg	ASPG	A530050D06Rik/AI429460/Gm690	0.028792	0.894353	1.62782	-0.106494	0.666495
BC011055	Tgfb2	TGFB2	BB105277/Tgf-beta2/Tgfb-2	0.0287899	0.894919	1.58935	-0.150244	0.603288
AK154369	Kcp	KCP	AW060220/Crim2/Gm793	0.0287707	0.894951	1.59311	-0.215957	0.453987
BC119224	Tmem30b	TMEM30B	9130011B11Rik	0.0286901	0.893073	1.65877	-0.192111	0.582592
BC037108	Ddr1	DDR1	6030432F18/AI323681/CD167a/Cak/Nep/PTK3A	0.0286672	0.89299	1.61839	-0.201261	0.55868
AF208109	Il17rb	IL17RB	Evi27/IL-17ER/IL-17Rh1/IL17RH1/Il17br	0.0286136	0.891948	1.63456	-0.282735	0.593804
BC092226	Tmtc2	TMTC2	8430438D04Rik/D330034A10Rik/MGC116613	0.0286011	0.892189	1.57633	-0.0965887	0.665962
BC028757	Nnmt	NNMT	-	0.0285918	0.89253	1.5195	0.0212001	0.800868
XM_001478493	Gm10601	GM10601	ENSMUSG00000073887	0.0285513	0.891895	1.61669	0.186001	0.49664
XM_358594	Samd13	SAMD13	Gm1652	0.0285187	0.891507	1.62766	0.020807	0.437996
AK017238	Tmem67	TMEM67	5330408M12Rik/B230117O07	0.0284574	0.89022	1.52429	-0.0269761	0.720303
AK020914	A930031H19Rik	A930031H19RIK	A930004I12Rik	0.0284329	0.890085	1.62434	0.0788302	0.548478
AK036110	G630025P09Rik	G630025P09RIK	4632403M07Rik	0.0284297	0.890617	1.51807	0.155372	0.657594
NR_003546	2410002O22Rik	2410002O22RIK	2610524F24Rik/AI451892/AU017229	0.0284125	0.89071	1.54647	-0.220632	0.699253
BC055843	Slc35f2	SLC35F2	1500009K05Rik/AU019213	0.0284073	0.891179	1.63	0.0196269	0.540286
BC145672	Samd5	SAMD5	E130306M17Rik	0.0284026	0.891663	1.63398	0.0513775	0.439696
AK018372	Patz1	PATZ1	8430401L15Rik/AI447519/Mazr/Patz/Zfp278	0.0283962	0.892098	1.6451	0.0350622	0.48517
BC053706	Bcat1	BCAT1	BCATc/Eca39	0.028375	0.892064	1.62324	-0.087961	0.532085
BC016096	Scara5	SCARA5	4932433F15Rik/4933425F03Rik/AV278087/Tesr	0.028365	0.892386	1.42004	0.308823	1.0424
AK145079	BC031361	BC031361	-	0.0283539	0.892673	1.65617	0.108812	0.545469
XM_001001317	LOC668408	LOC668408	-	0.0283387	0.892832	1.45439	-0.141464	0.80561
AK160153	1700012B07Rik	1700012B07RIK	1700069D21Rik	0.0283254	0.893048	1.60878	0.240917	0.554568
AK132079	Rps6ka2	RPS6KA2	90kDa/D17Wsu134e/Rps6ka-rs1/Rsk3/p90rsk/pp90rsk	0.0283045	0.893029	1.62805	-0.103691	0.420637
BC088998	Zfp128	ZFP128	9630016P15Rik/MGC113768/Znf8/mZnf8	0.028288	0.893145	1.6604	-0.0198968	0.582617
AK188723	Trmt1	TRMT1	6720406L13Rik/6720477L24/D8Ertd812e	0.0282848	0.893684	1.52966	-0.0894593	0.753585
BC018457	Hyal3	HYAL3	Hyl3	0.028259	0.893508	1.60245	-0.221988	0.829797
BC052854	Mmp11	MMP11	ST3/Stmy3	0.0282563	0.894062	1.65941	-0.157369	0.544982
AK086952	8430429K09Rik	8430429K09RIK	-	0.0282138	0.893355	1.3671	-0.0428761	0.879078
AK160679	Dcaf17	DCAF17	2810055O12Rik/4833418A01Rik/A030004A10Rik/AI448937	0.0281947	0.893393	1.5979	-0.28284	0.700511
XM_001481308	Ttc28	TTC28	2310015L07Rik/6030435N04/AI428795/AI851761/BC002262/MGC7623	0.0281483	0.892563	1.61563	-0.0305928	0.591921
BC141421	Spata6	SPATA6	1700062C23Rik/AI790763/Hash/KRP/Mash	0.0281449	0.893096	1.65711	-0.181531	0.635676
AK017670	Cpm	CPM	1110060I01Rik/5730456K23Rik/AA589379/E030045M14Rik/MGC118152	0.0281318	0.893321	1.59274	-0.193435	0.511614
BC125583	Plekhh2	PLEKHH2	AI256725/E030001K05/MGC159286/mKIAA2028	0.0280231	0.890511	1.65301	-0.00746592	0.590877
BC120594	Upk3b	UPK3B	AI447729/AI957187/P35/PMS2L14/UpIIIb	0.0279763	0.889662	1.60282	0.097397	0.541663
AY314983	Dsg1c	DSG1C	9330156N18/Dsg1gamma/Dsg6/dsg1g	0.0279348	0.888984	1.63136	-0.190607	0.779814
AK132781	Ptpdc1	PTPDC1	AI843923/AW456874/Naa-1	0.0278715	0.887606	1.5869	-0.0449502	0.590317
AK133956	Enox2	ENOX2	AI314192/APK1/Cova1/MGC32453/tNOX	0.0278221	0.886674	1.54045	-0.175872	0.818141
BC015459	Baiap2l1	BAIAP2L1	1300006M19Rik/AI585895/IRTKS	0.0277802	0.885978	1.57488	-0.264903	0.664821
AK142627	N/A	N/A	N/A	0.0277451	0.885499	1.6147	0.186616	0.542609
AK076981	Vwa3b	VWA3B	4921511C04Rik/A230074B11Rik/Gm555/MGC182824	0.0276781	0.883999	1.59347	-0.239103	0.501166
AK038957	Tmem198	TMEM198	A230078I05Rik	0.027665	0.884219	1.66069	0.0739272	0.493349
AK016002	4930539M17Rik	4930539M17RIK	-	0.0276421	0.884127	1.6059	0.225106	0.579819
AK129275	Zc3h4	ZC3H4	Bwq1/Gm768/KIAA1064/Kiaa1064-hp/MGC67629/mKIAA1064	0.0276138	0.883862	1.62125	-0.123977	0.704644
XM_357154	Gm5265	GM5265	EG383613	0.0275787	0.883379	1.6572	-0.132399	0.522739
AK162567	Atp8a2	ATP8A2	AI415030/Atpc1b/Ib	0.0275656	0.883599	1.60319	-0.0671068	0.475954
AK131854	Raet1e	RAET1E	-	0.0275488	0.883704	1.61608	0.286118	0.54652
XM_001471959	Gm1979	GM1979	-	0.0275398	0.884055	1.63373	0.0255016	0.642772
AK135228	Obfc1	OBFC1	0610009H20Rik/2310057J23Rik/AAF-44/AI413458/RPA-32	0.027456	0.882007	1.60338	-0.182766	0.689913
BC125504	Capn8	CAPN8	MGC159207/MGC159211/nCL-2/nCL-2	0.0274411	0.882169	1.65784	-0.048082	0.501333
AK076692	4930519H02Rik	4930519H02RIK	-	0.0274268	0.882353	1.63647	0.0238023	0.472572
AK160481	2310044G17Rik	2310044G17RIK	AI842544/AI853744/mKIAA1737	0.0273483	0.880466	1.64096	-0.0606529	0.535501
AF498300	Rian	RIAN	5530401N18Rik/Meg8	0.027332	0.880583	1.64716	0.0344563	0.427023
BC051456	Ankrd28	ANKRD28	AI465466/AI604979/E430019N21Rik/KIAA0379/mKIAA0379	0.0273292	0.881139	1.65597	-0.0999902	0.675235
XM_001479359	Gm5788	GM5788	EG544883	0.0273082	0.881103	1.66107	0.100642	0.472949
XM_887355	Gm6238	GM6238	EG621542	0.0273032	0.881586	1.61284	0.0508681	0.585919
BC061056	2010204K13Rik	2010204K13RIK	0610010M13Rik/Cip7	0.0272561	0.88071	1.63784	0.040122	0.582188
XM_001475143	Gm13017	GM13017	OTTMUSG00000009939	0.0272145	0.880007	1.63108	-0.123545	0.52681
AK006197	Ccdc18	CCDC18	1700021E15Rik/4932411G06Rik/MGC100177/NY-SAR-41	0.0270963	0.876828	1.59565	0.193502	0.647966
BC026374	Ces8	CES8	MGC31116	0.0270929	0.877361	1.5764	-0.213863	0.959152
NM_207570	Olfr1328	OLFR1328	MGC129205/MOR259-13	0.0270585	0.876889	1.63042	-0.0243365	0.563245
AK131130	Zfp521	ZFP521	B930086A16Rik/Evi3	0.0270223	0.876358	1.48155	-0.120423	0.688554
AK163573	6330512M04Rik	6330512M04RIK	AI848576	0.027001	0.876312	1.59013	-0.0886924	0.681322
BC132203	Ttll6	TTLL6	4932418K24Rik/D11Moh43e/D11Moh44e/t8130b59	0.0269901	0.876603	1.60701	0.0473796	0.560305
BC075704	Aldh1a2	ALDH1A2	AV116159/Aldh1a7/Raldh1/Raldh2	0.0269885	0.877197	1.4268	-0.0673861	0.690286
BC080278	Scube1	SCUBE1	7330410C13Rik/A630023E24Rik/AI604862	0.0269686	0.877194	1.61734	0.228589	0.698786
AK165073	Hspa12a	HSPA12A	1700063D12Rik/AI118035/AI840429/AW048913/AW556406/D5Mgi40/mKIAA0417	0.026965	0.877723	1.63297	-0.0333455	0.434378
BC107029	Cabp2	CABP2	MGC129493	0.02696	0.878208	1.59816	0.0135781	0.627273
XM_001477671	Gm3604	GM3604	-	0.0269505	0.878546	1.6533	0.110027	0.685442
AK043155	A630089N07Rik	A630089N07RIK	-	0.0269451	0.879018	1.6189	-0.0453899	0.629456
AK050472	Gipr	GIPR	GIP-R/Gm1081/Gm160	0.026917	0.878751	1.65722	-0.0240973	0.490886
BC058960	Foxp2	FOXP2	2810043D05Rik/AI449000/CAG-16/D0Kist7	0.0269159	0.879364	1.61966	0.169426	0.542568
BC048177	Gdap1	GDAP1	-	0.0268862	0.879045	1.66629	0.0318263	0.479525
AK143175	Tnfrsf21	TNFRSF21	AA959878/DR6/R74815/TR7	0.0268683	0.879111	1.64822	-0.0611412	0.491984
BC098496	Ccdc82	CCDC82	2310043N13Rik/FLJ23518/MGC107477	0.0268638	0.879615	1.59057	0.0937101	0.54616
BC152841	Hspa1b	HSPA1B	Hsp70/Hsp70-1/Hsp70.1/hsp68	0.0268072	0.878413	1.47332	-0.0389906	0.867221
AK007151	1700109I08Rik	1700109I08RIK	-	0.0267796	0.878159	1.58649	0.0394044	0.770836
AK143444	Hivep2	HIVEP2	MIBP1/Schnurri-2/Shn-2	0.026773	0.878596	1.62825	-0.0892258	0.571926
XM_357236	Gm11449	GM11449	OTTMUSG00000001054	0.0267583	0.878766	1.6491	-0.123663	0.486709
XM_001476173	Gm3013	GM3013	-	0.0267411	0.878854	1.60981	0.0255589	0.58537
AK155114	Cd276	CD276	6030411F23Rik/AU016588/B7RP-2/B7h3	0.0266469	0.876411	1.57368	-0.227493	0.795594
BC019443	Sgms1	SGMS1	9530058O11Rik/AI841905/C80702/MGC30540/MOB/SMS1/SMS1alpha1/SMS1alpha2/SMS1beta/SMS1gamma/Sor1/Tmem23	0.0266437	0.87696	1.66005	-0.134669	0.542336
NM_001110218	Ppm1h	PPM1H	A430075L18Rik/ARHCL1/C030002B11Rik	0.0266401	0.877494	1.62291	-0.0450596	0.585341
AK158425	Nrbp2	NRBP2	BC011468/MGC12117/MGC18994	0.0266394	0.878127	1.65719	-0.22043	0.767262
AY662646	Apol11b	APOL11B	A330102K04Rik/MGC175770	0.0266317	0.878529	1.59523	0.382799	0.890522
BC146014	Rnase12	RNASE12	-	0.0266317	0.878529	1.65917	-0.11074	0.428006
BC113149	Alox12b	ALOX12B	Aloxe2/MGC130560/e-LOX2	0.0265253	0.876328	1.55769	-0.16961	0.663063
XM_139514	Gm4825	GM4825	EG223745	0.026485	0.875651	1.65924	0.121412	0.544701
BC117896	Snph	SNPH	6430515A01/AW045671/AW556958/AW743098/mKIAA0374	0.026485	0.875651	1.63581	0.120988	0.537903
XM_001480078	Gm16494	GM16494	ENSMUSG00000061438	0.0263927	0.873906	1.55429	0.0156866	0.633579
XM_001479960	Gm9564	GM9564	Gm177	0.026392	0.874539	1.64988	0.00160209	0.407642
BC115610	2300005B03Rik	2300005B03RIK	SLURP-2	0.0263822	0.874872	1.56381	0.233184	0.60878
BC018225	Med22	MED22	AW212655/AW558812/Surf-5/Surf5	0.0263736	0.875244	1.65525	-0.142048	0.76763
BC069861	Il17re	IL17RE	AA589509/IL-17RE/Il25r	0.0263603	0.875459	1.65827	0.108294	0.506079
AK039268	A330009N23Rik	A330009N23RIK	-	0.0263539	0.875907	1.64996	-0.0160789	0.495215
AB256662	Gm5886	GM5886	EG545886/smarp	0.0263433	0.876212	1.64729	-0.0703044	0.53632
BC059190	2013-03-05	39146	3830408G03/F830029L24Rik/mKIAA0597	0.026313	0.875863	1.57745	-0.17304	0.790728
AK048501	Lnp	LNP	2310011O18Rik/4921514L11Rik/9530051D01Rik/AI666268/Ul/ulnaless	0.0263007	0.876116	1.65029	-0.00907954	0.469013
BC128000	Olfr1333	OLFR1333	GA_x5J8B7TQTH0-2-774/MGC157582/MOR259-11/MOR259-6	0.0262752	0.875924	1.61128	0.123701	0.608245
BC006967	Dusp1	DUSP1	3CH134/Ptpn16/U19515/erp/mkp-1	0.0262464	0.875627	1.62646	0.188832	0.585898
XM_001475797	Iqcf6	IQCF6	-	0.0261624	0.873484	1.66511	0.086008	0.661619
AK016010	Lemd1	LEMD1	4930540I23Rik/AI428128/LEMP-1	0.0261346	0.873215	1.6448	0.048086	0.459112
XM_001478118	Gm16452	GM16452	Trav7-1	0.0261122	0.873126	1.62526	0.0406229	0.46183
NR_002858	Gm4956	GM4956	EG241041	0.0261106	0.873735	1.655	-0.0794683	0.474497
XM_884900	Tmem210	TMEM210	4930571C24Rik	0.0261038	0.87417	1.63262	0.128559	0.595854
XM_204772	Gm5068	GM5068	EG277089	0.026092	0.874439	1.52766	0.00172091	0.856071
BC148773	Gm5409	GM5409	EG386551/Try10l	0.02607	0.874366	1.51192	0.407957	1.27424
XM_488281	B020011L13Rik	B020011L13RIK	-	0.0260533	0.874468	1.61653	0.257636	0.533361
XM_484732	Gm5507	GM5507	EG433184	0.0260026	0.87343	1.58155	0.0586476	0.720656
AK088914	Zfp191	ZFP191	3526401F17Rik/5033419P20Rik/AI480505/AI642085/AL024422/KOX17/ZF-12/Znf191/Znp191	0.0259854	0.873516	1.69896	-0.424256	1.1424
AY756066	Pfkfb4	PFKFB4	C230090D14	0.0259666	0.873549	1.67026	0.113516	0.472005
BC120768	Gm4876	GM4876	B930018B01/EG232599/MGC156005/MGC156007	0.025955	0.873826	1.61473	0.332144	0.803698
AK017106	4933438B17Rik	4933438B17RIK	-	0.0259308	0.873677	1.61665	0.0818884	0.549291
AK139679	Eif2ak3	EIF2AK3	AI427929/Pek/Perk	0.0259306	0.874336	1.62574	-0.216906	0.590932
BC026856	Cugbp2	CUGBP2	B230218O03/B230345P09Rik/C88023/Etr-3/Napor/Napor-2	0.0259297	0.874973	1.66681	-0.417059	1.19005
XM_001473688	4931429P17Rik	4931429P17RIK	-	0.0258919	0.874365	1.63713	0.0411383	0.468037
AK084586	Mphosph9	MPHOSPH9	4930548D04Rik/9630025B04Rik/AW413446/AW547060/B930097C17Rik/C87456/MPP-9/MPP9	0.0258864	0.874851	1.65293	-0.237966	0.676317
AK041463	N/A	N/A	N/A	0.0257988	0.872557	1.58974	0.195597	0.577015
XM_975911	Gm7574	GM7574	EG665295	0.0257855	0.872774	1.66901	0.0969763	0.478602
AK048368	Cdh10	CDH10	A830016G23Rik/C030003B10Rik/C030011H18Rik	0.0257782	0.873198	1.65503	-0.102405	0.546523
AK039589	N/A	N/A	N/A	0.0257481	0.872847	1.49931	0.313944	0.940688
AK190497	N/A	N/A	N/A	0.0257302	0.872911	1.66954	-0.0912491	0.496004
AK180194	Psme3	PSME3	AA410043/AU020960/Ki/PA28gamma/REGgamma/pa28g	0.0257228	0.873328	1.65136	-0.0932543	0.474046
BC033605	Spc25	SPC25	2600017H08Rik/2610205L13Rik/Spbc25	0.0257166	0.873792	1.54659	-0.15262	0.698278
AK049007	4931428F04Rik	4931428F04RIK	AI426165	0.0257119	0.874303	1.66984	-0.151534	0.533432
AK079563	Rbm34	RBM34	4930547K05Rik/6330444B11/D8Ertd233e	0.0256451	0.872704	1.62893	0.199001	0.745537
AK145218	Gm10863	GM10863	ENSMUSG00000075555	0.0256451	0.872704	1.66044	0.0898422	0.524849
BC067018	Ebf3	EBF3	3110018A08Rik/KIAA4201/O/E-2/mKIAA4201	0.0255776	0.871752	1.60816	0.142975	0.682938
BC046628	Mab21l2	MAB21L2	-	0.0255038	0.869907	1.69362	0.0060389	0.660338
AK149717	Il4ra	IL4RA	CD124/Il4r/MGC118473	0.0254995	0.870433	1.65398	0.0655058	0.688886
AK146789	Zfp637	ZFP637	AI646709/BC021601/MGC54806	0.0254832	0.870549	1.70206	-0.298003	1.08446
XM_894481	Gm6985	GM6985	EG629581	0.0254672	0.870673	1.67665	0.232958	0.779229
AK133666	Palm2	PALM2	53-H12/B130066I24/MGC130608/R75368/pEN70	0.0254586	0.871053	1.62439	-0.257893	0.582138
BC006024	Csn1s1	CSN1S1	AA959832/AW212882/Csna	0.0253986	0.869674	1.66469	0.0917862	0.437154
BC024053	Onecut1	ONECUT1	D9Ertd423e/Hfh12/Hnf6/Hnf6b/OC-1/Oc1	0.0253915	0.870109	1.64403	0.0758804	0.70161
AF467766	Arhgef12	ARHGEF12	2310014B11Rik/AU019857/KIAA0380/Larg/mKIAA0382	0.0253891	0.870699	1.64689	0.236466	0.560053
BC087952	Hist1h4h	HIST1H4H	1700024H08Rik/MGC41466	0.0253809	0.871096	1.56954	0.145525	0.625005
AK144683	Etv4	ETV4	AW414408/Pea-3/Pea3	0.0253272	0.86993	1.63981	0.147128	0.546803
BC059731	Cd59b	CD59B	-	0.0252795	0.868965	1.67156	-0.0109876	0.540629
AK133401	Ypel1	YPEL1	0610009L05Rik/1700016N17Rik/1700019O22Rik/4921520K19Rik/4930511F14Rik/AV118478/Dgl1/Ppil2/mdgl-1	0.0252795	0.868965	1.66706	-0.0421844	0.453729
XM_886378	Gm5048	GM5048	EG269105	0.0252012	0.867623	1.65691	0.132339	0.854759
BC052683	Ctla4	CTLA4	Cd152/Ctla-4/Ly-56	0.0251701	0.867231	1.45099	0.0131568	0.844992
BC029115	Fam64a	FAM64A	2610008F03Rik/6720460F02Rik/AI115087/CATS	0.0251414	0.866916	1.66152	-0.277002	0.537379
XM_001474140	Gm2621	GM2621	-	0.0250766	0.865359	1.66424	-0.0178377	0.633619
XM_983726	Gm8094	GM8094	EG666420	0.0250608	0.865489	1.57972	0.156668	0.643048
AK183324	N/A	N/A	N/A	0.0250117	0.864468	1.61146	-0.0262113	0.655723
BC057658	1500011H22Rik	1500011H22RIK	-	0.0249754	0.863892	1.66737	-0.0908518	0.540918
XM_902301	Gm5978	GM5978	EG546797	0.024963	0.864138	1.6287	0.290417	0.857589
BC145768	Cox8c	COX8C	1700007F21Rik/COX8-3/COXVIII-3	0.0249598	0.864706	1.63495	0.270312	0.590694
BC156338	4631416L12Rik	4631416L12RIK	8430436L14Rik/AI303572/AW491953/SGEF	0.024896	0.863171	1.65207	-0.06428	0.688592
BC117930	4930539E08Rik	4930539E08RIK	9130014G02	0.0248738	0.863079	1.52978	-0.0169188	0.810134
AK206655	N/A	N/A	N/A	0.0248604	0.863294	1.68433	-0.303718	0.662329
AK028969	5430411K18Rik	5430411K18RIK	4732475F16/AI661957/AW456499/mKIAA1632	0.0248269	0.862809	1.6763	-0.0281178	0.449876
XM_001476999	Gm3510	GM3510	-	0.0248195	0.863228	1.62569	0.0955629	0.51571
XM_001002180	Gm9234	GM9234	EG668548	0.0247909	0.862916	1.65741	0.143159	0.447029
BC145748	Klhl29	KLHL29	A230106N14Rik/Gm68/Kbtbd9/mKIAA1921	0.0247857	0.863415	1.67392	0.0569239	0.679182
XM_485041	Gm13880	GM13880	OTTMUSG00000014892	0.0247658	0.863402	1.66557	-0.0945271	0.531808
AK047820	Zscan20	ZSCAN20	C130001F22/MGC30798/Zfp31/Zkscan20	0.0247101	0.862141	1.669	-0.148089	0.511667
AK004585	Gm7008	GM7008	EG629820	0.0247092	0.862791	1.67437	-0.152366	0.543732
AF034160	N/A	N/A	N/A	0.0246761	0.862318	1.59451	0.0854741	0.668832
BC103510	Aire	AIRE	MGC123374/MGC123375	0.024654	0.862225	1.62613	-0.00440733	0.61991
BC021422	Gm7120	GM7120	EG633640/MGC118117/MGC29320	0.0246107	0.861395	1.6561	-0.112411	0.716838
BC104386	Bsx	BSX	Bsx1a/Bsx1b/MGC129478/MGC129479	0.0246073	0.861959	1.65959	0.234635	0.548534
AK080383	Gm5914	GM5914	-	0.0245369	0.860175	1.55009	-0.18681	0.751732
BC037489	Liph	LIPH	C130037N08Rik/D16Wsu119e/H06/Lpdlr/P3/PLA1B/lpd1/lpd2/mPA-PLA1	0.0244771	0.858761	1.66925	-0.105	0.480829
BC057598	Tmeff1	TMEFF1	A830033E11/M7365/Tr1	0.0244699	0.859189	1.58631	0.296564	0.98542
BC156885	Trappc10	TRAPPC10	B230307C21Rik/Gm870/Tmem1	0.024466	0.859737	1.66821	0.0212039	0.552487
BC043130	Gpm6a	GPM6A	Gpm6/M6A/MGC38999	0.024419	0.858766	1.56627	0.0420632	0.829511
BC021827	2610015P09Rik	2610015P09RIK	8430422M09Rik/AU040712	0.0243834	0.858199	1.63374	0.193577	0.694129
XM_892400	Gm13161	GM13161	OTTMUSG00000010683	0.0242985	0.855893	1.60541	-0.109116	0.66715
BC060252	Lrrc16b	LRRC16B	mFLJ00240	0.0242963	0.856496	1.65812	0.179906	0.523096
AF057287	Agfg1	AGFG1	AU045498/C130049H11Rik/C85612/D730048C23Rik/Hrb/RAB/Rip	0.024292	0.857029	1.68531	-0.05533	0.461838
AK034752	Tfpi	TFPI	A630013F22Rik/AW552122/EPI/LACI	0.0242786	0.857242	1.59562	0.251676	0.630908
XM_001004778	EG668525	EG668525	-	0.0242571	0.857168	1.31514	-0.0705097	0.877542
XM_887851	Gm6425	GM6425	EG623402	0.0242419	0.857318	1.64882	0.328503	0.553526
XM_001476193	N/A	N/A	N/A	0.0242286	0.857532	1.62147	0.0950033	0.612857
AK018352	Etl4	ETL4	6620402G01Rik/9430077C05Rik/BC026657/E330027G05Rik/Etl-4/Skt	0.0242111	0.857602	1.63435	0.114798	0.597242
AK090337	G630055G22Rik	G630055G22RIK	-	0.0242034	0.858018	1.64731	0.0742704	0.542516
XM_001481252	Gm14470	GM14470	OTTMUSG00000016748	0.0241901	0.858233	1.65151	-0.134244	0.601487
AK032058	Zfp30	ZFP30	2610306P15Rik/Zfp-30	0.024179	0.858529	1.65159	-0.0970863	0.567506
BC100402	4932417I16Rik	4932417I16RIK	Gm178	0.0241335	0.857603	1.66245	0.0851482	0.708644
BC050809	1700019B03Rik	1700019B03RIK	-	0.0241294	0.858148	1.66975	0.126673	0.543463
BC052068	Fbll1	FBLL1	AI595406/MGC62475	0.0241237	0.858638	1.65858	0.0433636	0.527427
BC020177	Atp1a3	ATP1A3	Atpa-2/MGC27631/MGC38713/MGC38914/MGC39036	0.0240866	0.858008	1.67114	0.0495078	0.518974
AK052084	Hbegf	HBEGF	AW047313/Dtr/Dts/Hegfl/MGC107656	0.0240565	0.857627	1.68381	0.00652941	0.512177
BC027262	Mt1	MT1	MT-I/Mt-1	0.0240108	0.856688	1.64823	-0.223581	0.620091
BC058387	St6galnac3	ST6GALNAC3	Siat7c	0.0239981	0.856928	1.56492	-0.110612	0.725674
BC027168	Mphosph9	MPHOSPH9	4930548D04Rik/9630025B04Rik/AW413446/AW547060/B930097C17Rik/C87456/MPP-9/MPP9	0.0239933	0.857451	1.63591	-0.023663	0.658128
AK033662	Lpin2	LPIN2	2610511G02Rik/AI481352/AW742896	0.0239727	0.857409	1.61954	0.00457875	0.678599
BC028771	Calca	CALCA	CA/CGRP-1/CGRP1/Calc/Calc1/Cgrp/Ct/Ctn/calcitonin	0.0239311	0.856613	1.61327	0.354198	0.987165
AK002992	Hpca	HPCA	-	0.0239087	0.856504	1.67165	-0.0833791	0.514438
AK049289	C330019L16Rik	C330019L16RIK	-	0.023891	0.856567	1.65107	-0.243805	0.564289
BC057560	Unc5b	UNC5B	6330415E02Rik/A630020F16/D10Bwg0792e/Unc5h2	0.0238614	0.856198	1.45596	0.0196366	0.997924
BC032885	Stard9	STARD9	4831403C07Rik/E230025N21Rik/Kif16a/mKIAA1300	0.0238561	0.856707	1.65186	-0.0114534	0.666049
BC145899	Olfr557	OLFR557	MOR18-3	0.0238516	0.857242	1.64178	0.0992876	0.539559
BC011241	Entpd2	ENTPD2	Cd39l1/NTPDase2	0.0238417	0.857581	1.64261	-0.2133	0.615391
AK147647	Tbc1d24	TBC1D24	9630033P11/C530046L02Rik/mKIAA1171	0.0238174	0.857408	1.64037	-0.030854	0.527064
BC119261	T2	T2	brachyury2	0.0238025	0.857569	1.67679	-0.0867455	0.44472
XM_001473936	Gm2554	GM2554	-	0.0237593	0.85671	1.66195	0.113156	0.658885
BC003433	Eef2k	EEF2K	C86191/eEF-2K	0.0237475	0.856985	1.67209	-0.132998	0.498717
BC036719	Cstf2	CSTF2	64kDa/C630034J23Rik/Cstf64	0.0236981	0.855904	1.64041	0.0662857	0.677382
XM_001473776	Gm14702	GM14702	OTTMUSG00000017752	0.0236809	0.855982	1.62279	-0.0480619	0.66451
XM_001479108	Gm9079	GM9079	-	0.0236162	0.854341	1.66332	-0.103889	0.794351
AK220376	Adamtsl3	ADAMTSL3	9230119C12Rik/C130057K09/KIAA1233/mKIAA1233	0.0236119	0.854885	1.61111	-0.103382	0.530531
XM_001474663	Gm2766	GM2766	-	0.023594	0.854938	1.68263	0.100946	0.655901
XM_001472161	Gm2018	GM2018	-	0.0235931	0.855608	1.51224	0.0521564	0.741384
NM_001085506	Magea10	MAGEA10	-	0.0235854	0.856031	1.68456	-0.0962559	0.461155
AK031285	Bcl2l11	BCL2L11	1500006F24Rik/Bim/Bod	0.0235464	0.855321	1.60697	0.190703	0.620439
BC152337	Atp8b4	ATP8B4	A530043E15/Im/MGC161341	0.0234994	0.854313	1.59666	-0.0836611	0.614507
XM_358238	Gm5396	GM5396	EG385454	0.0234921	0.854753	1.66758	-0.0324841	0.7021
BC011290	Tceal1	TCEAL1	0610011M09Rik/BC011290/MGC102312/MGC18752/P21/SIIR/pp21	0.0234917	0.855441	1.64735	0.219495	0.578361
AK080798	Me3	ME3	1700020C08Rik/B230207H15Rik/MGC107389	0.0234566	0.854868	1.64429	0.0939571	0.641412
BC132030	EG436523	EG436523	-	0.0234538	0.855475	1.70398	0.349172	1.02669
XM_901092	Gm6938	GM6938	EG629024	0.0234486	0.855992	1.67165	-0.0252033	0.475389
BC103715	Ctrc	CTRC	1810044E12Rik/MGC107504	0.0234482	0.856683	1.42192	0.335385	1.35223
XM_487586	Gm5699	GM5699	EG435616	0.0233649	0.854346	1.67672	0.143383	0.673691
XM_001472420	Gm10731	GM10731	ENSMUSG00000074620	0.0233434	0.854267	1.69432	0.215329	0.618117
BC029862	Gnb1l	GNB1L	ESTM55/Gm16314/OTTMUSG00000033458/Wdr14/Wdvcf	0.0233187	0.854071	1.68971	-0.0511412	0.447312
BC007137	Frk	FRK	BSK/BSK/IYK/C85044/GTK/RAK	0.0232349	0.85171	1.66734	0.160245	0.448472
XM_001474181	Gm2692	GM2692	-	0.0231638	0.849809	1.63872	0.127154	0.649843
AK006996	1700065I16Rik	1700065I16RIK	1700084L08Rik	0.0231308	0.849302	1.66651	0.0393395	0.497638
BC015246	Tpk1	TPK1	-	0.0230767	0.84802	1.68861	0.0125661	0.499587
BC100747	Syt8	SYT8	MGC124104/MGC124105	0.0230674	0.848385	1.6639	-0.11469	0.445301
BC025862	0610008F07Rik	0610008F07RIK	-	0.0230482	0.848383	1.60299	-0.0760651	0.600339
BC012435	Zw10	ZW10	6330566F14Rik/MmZw10	0.0229884	0.846889	1.69031	-0.0676254	0.497783
AB294520	N/A	N/A	N/A	0.02293	0.845442	1.65577	0.0202527	0.558759
BC156559	Rab11fip5	RAB11FIP5	9130206P09Rik/C75969/D6Ertd32e/GAF1/RIP11/mKIAA0857	0.0229141	0.845564	1.65536	-0.109684	0.480758
AK014411	Sycp2	SYCP2	3830402K23Rik/4930518F03Rik	0.0228822	0.845092	1.59602	-0.223841	0.702253
BC070457	Nek8	NEK8	4632401F23Rik/jck	0.0228691	0.845314	1.71343	-0.551115	1.2876
AK015389	Htatip2	HTATIP2	AW111545/Cc3/Tip30	0.0228419	0.845017	1.56613	0.209294	0.705028
XM_984546	AB056442	AB056442	mOAT6-L/mOAT6-S	0.0228415	0.845708	1.68168	-0.0414577	0.444437
BC104394	C030019I05Rik	C030019I05RIK	MGC129498/MGC129499/MGC27121	0.0228396	0.846351	1.69591	0.0470045	0.506739
BC038638	Rab34	RAB34	AI326479/Rah/Rah1	0.0228012	0.845634	1.66199	-0.221387	0.596372
XM_485202	Zbtb10	ZBTB10	4832414A18/AU021107/RINZF	0.0227946	0.846101	1.67802	-0.104392	0.493665
XM_205565	Rsph10b2	RSPH10B2	4930526H21Rik	0.0227672	0.845795	1.66771	0.0844372	0.542289
AK083763	Usp47	USP47	4930502N04Rik/A630020C16Rik/MGC118655	0.0226963	0.843872	1.68221	0.0974592	0.528565
BC016457	Cxadr	CXADR	2610206D03Rik/AU016810/AW553441/CAR/MCAR/MCVADR	0.0226952	0.844541	1.68481	-0.0350989	0.513066
XM_001480274	Gm7298	GM7298	EG640530	0.022678	0.844612	1.66752	0.164657	0.540719
AK171876	Sipa1l1	SIPA1L1	4931426N11Rik/AW213287/Spar/mKIAA0440	0.0226714	0.84508	1.69003	0.0779796	0.48006
XM_001480180	Gm15583	GM15583	OTTMUSG00000024056	0.0226665	0.845608	1.64783	-0.0958049	0.480262
AY099894	Mtmr1	MTMR1	AW049210	0.0226223	0.844674	1.71075	-0.107668	0.547548
AK165120	N/A	N/A	N/A	0.0225763	0.843672	1.71728	0.0218136	0.601434
BC006826	Mal	MAL	MPV17/VIP17	0.022551	0.843438	1.6761	0.21089	0.606523
BC109355	Prps1l1	PRPS1L1	1700011K15Rik/MGC130375	0.0224849	0.841678	1.64834	-0.196351	0.619738
NM_001104551	Vmn2r99	VMN2R99	EG665376	0.0224652	0.841654	1.57562	0.202216	0.650989
BC063325	Serpina3a	SERPINA3A	4933406L18Rik	0.0224557	0.842012	1.43219	-0.298094	1.22386
AK139634	Gm10632	GM10632	ENSMUSG00000074134	0.0224534	0.842642	1.69666	0.0946275	0.724225
NM_001098404	Nr1i2	NR1I2	PXR/PXR.1/PXR.2/PXR1/SXR/mPXR	0.0224473	0.843129	1.48851	0.0453889	0.969059
AK052452	Il7	IL7	A630026I06Rik/Il-7/MGC129342/hlb368	0.0224324	0.843285	1.53344	-0.108671	0.639917
BC059012	Ret	RET	PTC/RET51/RET9/c-Ret	0.022393	0.842521	1.68206	0.00674955	0.430607
XM_984287	Gm8138	GM8138	EG666502	0.022383	0.842864	1.63927	0.259972	0.748762
EF472963	Kit	KIT	Bs/CD117/Fdc/Gsfsco1/Gsfsco5/Gsfsow3/SCO1/SCO5/SOW3/Ssm/Tr-kit/W/c-KIT	0.0223638	0.842858	1.65518	-0.193999	0.602629
BC071274	Nudt11	NUDT11	DIPP3/DIPP3b	0.0223592	0.843407	1.60946	0.107336	0.728856
AK134548	Cpne6	CPNE6	AU067659/BB076446	0.0223357	0.843239	1.63959	-0.158134	0.513755
NM_001017393	MGC107098	MGC107098	MGC118215/MGC151463	0.0222669	0.84136	1.62869	-0.221314	0.654389
XM_001475707	N/A	N/A	N/A	0.0222062	0.839786	1.68704	-0.0887009	0.533447
BC082565	Gins2	GINS2	2210013I18Rik/4833427B12Rik/AI323585/Pfs2	0.0221976	0.84018	1.59168	0.181274	0.657533
AK209104	Mcrs1	MCRS1	C78274/ICP22BP/MGC103140/MGC117915/MSP58/P78	0.0221965	0.840858	1.62664	-0.262091	0.799853
BC106998	LOC100043315	LOC100043315	-	0.0221933	0.841459	1.67408	-0.15349	0.504313
BC065163	Nif3l1	NIF3L1	1110030G24Rik/MGC107114	0.0221716	0.841357	1.725	-0.34355	0.736788
BC031429	Prss12	PRSS12	Bssp-3/motopsin	0.0221419	0.840954	1.67992	0.169367	0.47916
AK082948	9630033C03Rik	9630033C03RIK	-	0.0221381	0.841532	1.67412	0.0194402	0.620336
BC027099	Ubxn10	UBXN10	5730509E04Rik/A830047D02/Ubxd3	0.0221356	0.842162	1.69999	0.153738	0.608779
XM_993503	H2-M5	H2-M5	CRW2/D130003B22Rik/H-2M5	0.0221009	0.841569	1.69233	0.0339239	0.467617
BC132156	4933402E13Rik	4933402E13RIK	-	0.0219775	0.837593	1.64125	0.137909	0.656611
AK039919	Atp8a1	ATP8A1	AI481521/AI853962/APLT/AW743152/AW822227/Atp3a2/B230107D19Rik/ClassI/KIAA4233/mKIAA4233	0.021904	0.83551	1.71493	-0.036273	0.534764
XM_897036	Col6a3	COL6A3	AI507288/Col6a-3	0.0218852	0.835514	1.51171	0.042575	0.985555
NM_001111277	Eif2b3	EIF2B3	1190002P15Rik	0.0218634	0.835407	1.62924	-0.191968	0.813275
AK139053	B130034C11Rik	B130034C11RIK	-	0.0218462	0.835472	1.69332	0.00651447	0.506691
NM_001098170	Pcdh10	PCDH10	6430521D13Rik/6430703F07Rik/OL-pc/mKIAA1400	0.0218209	0.835225	1.68458	0.163802	0.62675
BC127157	Lmod3	LMOD3	5430424A14Rik/MGC156399	0.0217996	0.835134	1.45281	-0.194378	0.703593
AK045485	Rufy2	RUFY2	2610111M19Rik/AI844453/Denn/LZ-FYVE/ZFYVE13	0.0217828	0.835217	1.68862	0.126525	0.532003
XM_135938	1600014K23Rik	1600014K23RIK	AI324104	0.021757	0.834952	1.64813	0.235353	0.570833
XM_001478349	Npw	NPW	Gm935	0.0217566	0.835661	1.61489	0.119207	0.593396
AK015013	Rttn	RTTN	4921538A15Rik/AI666264/C530033I08Rik/D230040K24	0.0216991	0.834178	1.68913	-0.141073	0.526131
AK032644	Psmf1	PSMF1	AW048666/BC012260/MGC18784/PI31	0.0216959	0.834782	1.72662	-0.289449	0.732855
BC049133	Camta2	CAMTA2	Kiaa0909-hp/RP23-326P7.7/mKIAA0909	0.0216934	0.835414	1.69681	-0.121251	0.511871
NM_001109988	D0H4S114	D0H4S114	AI325076/Harp/P311/PTZ17/SEZ17	0.0216819	0.835698	1.5319	0.274232	0.997594
BC106840	Tnfsf13b	TNFSF13B	BAFF/BLyS/D8Ertd387e/MGC124060/MGC124061/TALL-1/TALL1/THANK/TNFSF20/zTNF4	0.021676	0.836201	1.64635	0.0873323	0.622946
AK013540	Rcbtb2	RCBTB2	2610028E02Rik/2810420M18Rik/AI448345/AW240694/Chc1l	0.021647	0.835813	1.55134	-0.148174	0.836575
BC024688	Klk1b26	KLK1B26	Egfbp2/Klk26/PRECE-2/mGK-26/mGK26	0.0216026	0.834829	1.67351	0.0619237	0.603062
AY452067	Dync2h1	DYNC2H1	4432416O06Rik/AI448217/D030010H02Rik/D330044F14Rik/DHC1b/DHC2/Dnchc2/mKIAA1997	0.0215732	0.834422	1.60785	-0.093794	0.820762
AK046839	Snx14	SNX14	B830022K16/C330035N22Rik/YR-14	0.0215168	0.832971	1.67167	0.0479441	0.658458
BC057205	Ptpn13	PTPN13	AI324989/PTP-BL/Ptpri/RIP	0.0213758	0.828237	1.41518	-0.15367	0.78769
AK172476	Zfp384	ZFP384	BB163993/C130073D16Rik/NMP4/NP	0.0213658	0.828578	1.70141	0.0582847	0.571075
XM_885435	Tmem213	TMEM213	D630002J15Rik	0.0213233	0.827654	1.6693	0.245435	0.817362
AK020565	9530020I12Rik	9530020I12RIK	-	0.0213113	0.827916	1.6768	0.245705	0.720282
BC025169	Chac1	CHAC1	1810008K03Rik	0.0213083	0.82853	1.64512	-0.108443	0.722969
AK052589	Ano1	ANO1	AU040576/AW559012/Tmem16a	0.0212966	0.828802	1.67164	-0.27365	0.600841
AK189423	BC046404	BC046404	MGC59632	0.021247	0.827601	1.63305	-0.0626429	0.759358
BC060634	Fibcd1	FIBCD1	AI448887	0.0212411	0.828102	1.69158	0.113223	0.451072
NM_001099918	Gm4696	GM4696	Klrb6/Nkrp-1e/Nkrp1g	0.021223	0.828127	1.69423	-0.0161916	0.423262
BC057667	Nlk	NLK	AI194375	0.0211748	0.826976	1.70103	-0.0565031	0.571693
XM_001476769	Gm3363	GM3363	-	0.0211741	0.827681	1.65119	-0.0292455	0.531714
AK050996	Rps6ka2	RPS6KA2	90kDa/D17Wsu134e/Rps6ka-rs1/Rsk3/p90rsk/pp90rsk	0.0211347	0.826873	1.69581	-0.0391574	0.484703
XM_001474195	Gm2581	GM2581	-	0.0211093	0.826614	1.65009	-0.145186	0.728692
BC052041	Dmrt3	DMRT3	-	0.0210575	0.825315	1.67151	0.214328	0.591477
AK164621	Tulp1	TULP1	Tulp1l	0.021048	0.825675	1.57341	0.250913	0.6759
BC052167	Capn6	CAPN6	-	0.0210412	0.826142	1.70045	-0.0493614	0.447407
AK014673	Ptgfr	PTGFR	AI957154/PGF/fp	0.0210215	0.826103	1.62697	-0.0841628	0.699074
BC117522	B3galtl	B3GALTL	Gm1057	0.021021	0.826821	1.62775	-0.140239	0.807797
AK170464	Tnfrsf1b	TNFRSF1B	CD120b/TNF-R-II/TNF-R2/TNF-R75/TNF-alphaR2/TNFBR/TNFR80/TNFRII/TNFalpha-R2/Tnfr-1/Tnfr2/p75	0.0210158	0.827353	1.64622	0.0390474	0.68876
AK015413	4930448C13Rik	4930448C13RIK	-	0.0209787	0.826628	1.62903	0.208018	0.699505
XM_001477476	Gm3550	GM3550	-	0.020947	0.826116	1.73817	-0.292139	0.903516
BC027518	Scgb1a1	SCGB1A1	CC10/CC16/CCSP/PCB-BP/UG/UGB/Utg	0.0208825	0.824307	1.55436	0.577593	1.10312
AK077564	Plp1	PLP1	DM20/Plp/jimpy/jp/msd/rsh	0.0208639	0.824311	1.68915	-0.0605497	0.560018
BC029551	Atp10d	ATP10D	9830145H18Rik/ATPVD/D5Buc24e/MGC37731	0.0207987	0.822471	1.60026	0.0422844	0.798666
XM_001474881	Gm10448	GM10448	ENSMUSG00000072984	0.020794	0.82302	1.71138	0.052443	0.486217
AK201601	N/A	N/A	N/A	0.0207451	0.821821	1.70663	-0.216709	0.7752
XM_001475534	Dok4	DOK4	-	0.0207396	0.822343	1.59597	-0.0293187	0.66245
BC119573	Gp2	GP2	2310037I18Rik/AV060639/MGC141315	0.0207095	0.821887	1.38722	0.79977	1.52228
BC104406	Erp27	ERP27	1810033M07Rik/1810047B09Rik/MGC129514/MGC129515	0.0206647	0.820845	1.60333	0.0674528	0.830656
AK004063	Tom1	TOM1	-	0.0205257	0.816058	1.69059	0.0292389	0.681105
AK044752	Mapk6	MAPK6	2610021I23Rik/D130053K17Rik/Erk3/Mapk4/Mapk63/Prkm4/Prkm6	0.020511	0.816207	1.5851	-0.097786	0.770101
BC125443	Dapk3	DAPK3	-	0.0205067	0.816772	1.68656	-0.0348372	0.554152
AK028088	N/A	N/A	N/A	0.0205046	0.817428	1.68152	0.265203	0.670401
BC065144	Mre11a	MRE11A	Mre11/Mre11b	0.0204761	0.817028	1.63125	0.152884	0.632322
BC066223	Taf9b	TAF9B	BC066223/Taf9l	0.0204351	0.81613	1.65137	-0.0168041	0.655726
AK160437	N/A	N/A	N/A	0.0204295	0.816643	1.62875	-0.129221	0.738216
M87276	Thbs1	THBS1	TSP-1/TSP1/Thbs-1/tbsp1	0.0204234	0.817138	1.65372	-0.112718	0.534867
BC022665	Sult1c2	SULT1C2	1810008N17Rik/ST1C1/Sult1c1	0.0204	0.816945	1.69327	0.0313742	0.447308
AK169463	Ptrf	PTRF	2310075E07Rik/AW546441/Cavin/MGC118550	0.0203908	0.817314	1.68526	-0.0900749	0.568707
XM_141682	Gm4764	GM4764	EG210457	0.0203706	0.817248	1.52434	-0.136539	0.87104
XM_890142	Gm6600	GM6600	287g15T7/C86350/EG625558/Zfp-like	0.0203364	0.816618	1.7011	0.261031	0.541714
BC098094	Gm14403	GM14403	OTTMUSG00000016571	0.0203059	0.816133	1.54877	0.25492	0.972932
BC110550	Fcamr	FCAMR	MGC129330/MGC129331	0.0202807	0.815865	1.67154	0.0499864	0.644849
BC156697	Arhgef6	ARHGEF6	1600028C08Rik/1700038J06Rik/4930592P22Rik/alpha-PIX	0.0202767	0.816445	1.70764	-0.0402861	0.453546
AK051780	Adam12	ADAM12	KIAA4001/Mltna/mKIAA4001	0.0202683	0.816852	1.63775	0.133346	0.62994
AK133447	Fam161a	FAM161A	4930430E16Rik/MGC31583	0.0202395	0.816438	1.72015	-0.00668685	0.565
AK049496	Syde2	SYDE2	C430017H16Rik	0.0202212	0.816444	1.61043	-0.0747132	0.766794
XM_001477165	2900008C10Rik	2900008C10RIK	-	0.0202099	0.816734	1.63961	-0.0744479	1.02483
AK029913	Man2a2	MAN2A2	1700052O22Rik/4931438M07Rik/AI480988/MX	0.0201929	0.816795	1.71361	0.031967	0.463322
XM_484035	Gm12618	GM12618	OTTMUSG00000007755	0.0201854	0.817241	1.66847	0.205302	0.625096
BC059177	Zbtb40	ZBTB40	BC059177/C230087D24/Gm571/MGC62412/mKIAA0478	0.020165	0.817165	1.68408	-0.133923	0.596531
BC082324	Esrrg	ESRRG	ERR3/Errg/NR3B3/mKIAA0832	0.0201399	0.816896	1.70199	-0.104449	0.539143
BC132058	Dsg3	DSG3	bal/balding	0.0201281	0.817169	1.62479	-2.08219e-05	0.780815
AY063457	Prdm15	PRDM15	C21orf83/E130018M06Rik/ORF62/Zfp298	0.0201035	0.816918	1.6892	-0.292132	0.600781
NM_010154	Erbb4	ERBB4	-	0.0200973	0.817422	1.69229	0.0329216	0.56958
BC067248	Gdf15	GDF15	MIC-1/NAG-1/SBF	0.0200951	0.818083	1.36213	0.189503	1.0644
AK134022	Nfat5	NFAT5	AI225870/B130038B15Rik/CAG-8/CAG80/NFATL1/OREBP/TonEBP/mKIAA0827/nfatz	0.0200926	0.818736	1.70054	0.179318	0.699062
BC024577	4933426I21Rik	4933426I21RIK	-	0.0200924	0.819483	1.68142	0.0139472	0.596794
BC115426	Slc39a7	SLC39A7	AA408174/AI117660/AL024048/H-2Ke4/H2-Ke4/KE4/Ke-4/MGC143814/MGC143815/Ring5/Zip7	0.0200713	0.819381	1.68967	-0.107205	0.635316
BC131938	F8a	F8A	AI852759/DXUcsf1	0.0200645	0.819861	1.72529	-0.311393	0.872874
AK138532	N/A	N/A	N/A	0.0200507	0.820056	1.58942	0.0762228	0.745526
XM_486154	mCG_21548	MCG_21548	Bean/MGC169808	0.0200113	0.819203	1.32327	0.125472	0.940119
AK038042	Rnf157	RNF157	2610036E23Rik/A130073L17Rik/mKIAA1917	0.0199393	0.817013	1.6758	0.0942728	0.553631
AB212272	Brd3	BRD3	2410084F24Rik/AW060456/Fsrg2/ORFX/RINGL3	0.0199219	0.817057	1.58649	0.100402	0.837163
BC071264	Mad2l2	MAD2L2	2310033C13Rik/MAD2B/REV7	0.0199103	0.817342	1.65301	0.202075	0.639379
XM_890719	Gm12271	GM12271	OTTMUSG00000005835	0.019815	0.814186	1.71747	0.0259148	0.567129
AK082514	N/A	N/A	N/A	0.0198044	0.814507	1.57399	0.0841264	0.728998
BC038340	Hsd17b11	HSD17B11	Dhrs8/Pan1b/SDR2/retSDR2	0.0197716	0.813914	1.69702	-0.18605	0.568516
BC125294	Tcl1b5	TCL1B5	D12Ertd644e	0.0197489	0.813741	1.71452	-0.117531	0.502907
AK090045	Cdkl3	CDKL3	AI852479/B230379H01Rik/MGC28957	0.0197288	0.813669	1.73444	-0.0158025	0.563506
AK028243	Gm15155	GM15155	ENSMUSG00000055109/OTTMUSG00000019350	0.0197138	0.813813	1.65998	-0.201355	0.506068
XM_001477105	Gm15308	GM15308	ENSMUSG00000065957/OTTMUSG00000019860	0.0195787	0.80899	1.38123	-0.134024	0.813525
NM_001081299	Cdh18	CDH18	B230220E17Rik/Cdh14l	0.0195701	0.809391	1.64044	-0.235702	0.543636
BC048697	Efna2	EFNA2	CEK7L/Elf1/Epl6/Eplg6/Lerk6	0.0195615	0.809794	1.66971	0.0101443	0.543273
AK149303	Fam135a	FAM135A	4921533L14Rik/AI256732/AI835491/KIAA1411	0.0195001	0.808011	1.72145	-0.0188752	0.454368
AK149509	Cyp2a22	CYP2A22	EG233005	0.019487	0.808225	1.67571	-0.0746706	0.519875
XM_001472207	Gm2046	GM2046	-	0.0194741	0.808449	1.73765	0.0955534	0.766529
BC145761	Pag1	PAG1	Cbp/F730007C19Rik/Pag	0.019413	0.80667	1.73046	-0.0498777	0.559171
BC055106	Fsd1	FSD1	MGC58341	0.019403	0.807015	1.67196	0.0938431	0.611661
BC003705	Sftpd	SFTPD	AI573415/SP-D/Sftp4	0.0193962	0.807493	1.6794	0.105226	0.568946
AK051464	9630013A20Rik	9630013A20RIK	-	0.0193939	0.80816	1.69121	0.271334	0.597246
AK203054	N/A	N/A	N/A	0.0193156	0.805656	1.72648	0.00137146	0.519003
BC018343	Stambpl1	STAMBPL1	1700095N21Rik/8230401J17Rik/ALMalpha/AMSH-FP	0.0193147	0.80638	1.66577	0.0180576	0.62214
AK133603	Zfp287	ZFP287	B230333C16Rik/SKAT-2/Skat2/Znf287/mszf16/mszf74	0.0193063	0.806793	1.69721	0.28301	0.728212
XM_001472751	LOC100039359	LOC100039359	-	0.0192586	0.805559	1.36299	0.411322	1.11762
XM_892488	Gm6788	GM6788	EG627788	0.019245	0.805754	1.78016	-0.363731	0.95774
BC089455	Ikzf5	IKZF5	2610034F18Rik/MGC106439/PEGASUS/Zfpn1a5	0.0191829	0.803918	1.62267	0.333855	0.687317
AK151523	AI506816	AI506816	-	0.0191449	0.803086	1.56169	0.556816	1.2291
AK147665	Nrxn2	NRXN2	6430591O13Rik/mKIAA0921	0.0191334	0.803365	1.73434	-0.31345	0.636068
AK029072	5730410E15Rik	5730410E15RIK	A830027B17Rik/Golsyn/KIAA1472/Sybu/mKIAA1472	0.0190614	0.801104	1.64694	0.218269	0.620019
AK078664	Zbtb20	ZBTB20	1300017A20Rik/7330412A13Rik/A930017C21Rik/D16Wsu73e/DPZF/HOF/ODA-8S/Oda8/Zfp288	0.0190376	0.800867	1.67993	0.209231	0.55484
BC115597	Hexim2	HEXIM2	4933402L21Rik	0.0190338	0.801468	1.69971	0.164926	0.53528
AK052441	Tubgcp6	TUBGCP6	AI843275/D430023H11/mKIAA1669	0.0190279	0.801985	1.72941	-0.1393	0.511291
XM_975147	Gm7075	GM7075	EG631906	0.0190116	0.802063	1.67925	0.192015	0.84337
BC089583	Wars2	WARS2	5730427B17Rik/9430020O07Rik/AI413375/TrpRS	0.0190034	0.802486	1.73383	-0.0979676	0.714375
AK079081	AU040829	AU040829	6330543G20/AI840762/AW493732/Rich2	0.0189849	0.802469	1.68198	0.0388509	0.512558
BC093505	Fam57b	FAM57B	1500016O10Rik/A330104J06Rik/AI413816/AW060769/MGC103222	0.018981	0.803075	1.71762	-0.0100363	0.558008
XM_134476	2310039D24Rik	2310039D24RIK	-	0.0189683	0.803308	1.66319	0.162288	0.845677
AF175968	Amotl2	AMOTL2	AW549739/C79691/Lccp/MASCOT/mKIAA0989	0.0189683	0.803308	1.702	0.00335288	0.463134
AK028162	Cdyl	CDYL	AI325931	0.0189144	0.802565	1.69881	0.00797892	0.578653
BC128471	Unc93a	UNC93A	Unc93l/unc-93A	0.0189015	0.802788	1.47916	-0.113306	0.902811
BC030668	Blk	BLK	-	0.0188701	0.802223	1.70933	0.116627	0.577762
BC127993	Olfr679	OLFR679	MOR40-2	0.0188397	0.801705	1.70381	0.221653	0.691035
AK134834	Asphd1	ASPHD1	A830007L07Rik/Gm168/MGC130534	0.0187184	0.79731	1.72558	-0.0289841	0.451715
AK028157	Mrc2	MRC2	Endo180/MGC141530/mKIAA0709/uPARAP	0.0186937	0.797027	1.68375	0.129576	0.763328
AK039257	Ap4e1	AP4E1	2310033A20Rik/9930028M04Rik/AV087807	0.0186557	0.796174	1.70783	-0.167267	0.608172
AK015072	4930404A05Rik	4930404A05RIK	-	0.0186548	0.796905	1.6973	0.256654	0.551536
BC006789	Ehf	EHF	9030625L19Rik/AU019492	0.0185955	0.79514	1.71134	-0.0293959	0.535273
AK164126	E130307A14Rik	E130307A14RIK	-	0.0185463	0.793808	1.71439	0.00309587	0.560377
AK029371	Ablim1	ABLIM1	2210411C18Rik/2610209L21Rik/4833406P10Rik/9330196J19Rik/AV079770/AW060987/AW215784/Limab1/abLIM-L/abLIM-M/abLIM-S/mKIAA0059	0.0185183	0.793375	1.71018	0.111754	0.517545
BC053698	Gpr120	GPR120	AI552415/GT01/KPG_013	0.0185101	0.793796	1.69435	-0.0750453	0.632321
BC010841	Tor1aip1	TOR1AIP1	LAP1/Lap1B/MGC6357	0.0184875	0.793596	1.71089	0.0129668	0.543462
BC050274	Vasn	VASN	2610528G05Rik/Slitl2	0.0184345	0.792091	1.6453	-0.161836	0.74359
XM_001478791	AA414992	AA414992	-	0.0184073	0.791694	1.73631	-0.101271	0.540497
XM_001480206	Gm4449	GM4449	-	0.018389	0.791676	1.68572	-0.0630883	0.681442
BC091645	Per1	PER1	MGC102121/Per/m-rigui/mPer1	0.0183736	0.791785	1.39078	0.317733	1.23097
AK159377	Aebp1	AEBP1	ACLP	0.0183342	0.790859	1.69995	0.0680456	0.623433
AK135099	Socs5	SOCS5	1810018L08Rik/Cish5/KIAA0671/mKIAA0671	0.0183181	0.790938	1.72965	-0.146067	0.539269
BC023009	Gsg1	GSG1	-	0.0183034	0.791076	1.70511	0.0790084	0.540259
AK166514	Per3	PER3	2810049O06Rik/mPer3	0.0182928	0.791391	1.7279	-0.192504	0.690528
AK214713	Nrcam	NRCAM	Bravo/C030017F07Rik/C130076O07Rik/mKIAA0343	0.0182819	0.791696	1.6613	0.179427	0.656727
AK079845	Prickle3	PRICKLE3	Lmo6/Sfc16	0.0182561	0.791354	1.66905	0.0445044	0.651119
AK136219	Rgnef	RGNEF	9230110L08Rik/AI323540/D13Bwg1089e/RIP2/RhoGEF/Rhoip2/p190RhoGEF	0.0182226	0.790678	1.6941	0.0478089	0.541166
XM_620562	Glud2	GLUD2	EG545999/Glud-2/Gm5902	0.018207	0.790777	1.68432	-0.234937	0.708833
XM_112297	Gm13229	GM13229	OTTMUSG00000011032	0.018185	0.7906	1.6263	-0.0508975	0.843848
BC007166	Epb4.1l4a	EPB4.1L4A	Epb4.1l4/NBL4	0.01814	0.789419	1.7573	-0.185295	0.802112
AK148001	Plcb4	PLCB4	A930039J07Rik/AI854601/C230058B11Rik	0.0181227	0.789448	1.70445	0.0721176	0.570292
XM_001480994	Gm9324	GM9324	EG668736	0.0181194	0.790079	1.68841	-0.178047	0.496174
AK156138	Mfsd2b	MFSD2B	Gm1964	0.0181015	0.790079	1.48327	-0.00991042	1.01459
BC060528	Adck5	ADCK5	A230108P17/MGC69569	0.0180879	0.790267	1.80819	-0.52897	1.50466
XM_001477536	Gm3654	GM3654	-	0.01808	0.790703	1.72853	0.0547188	0.508928
AK043564	A830008E24Rik	A830008E24RIK	-	0.0180417	0.789812	1.68718	0.101189	0.589444
AK163231	Mical2	MICAL2	5330438E18Rik/9530064J02/KIAA0750/mKIAA0750	0.0179842	0.788075	1.65488	0.0737129	0.704516
AJ489478	Pou2f1	POU2F1	2810482H01Rik/Oct-1/Otf-1/Otf1	0.0179466	0.78721	1.72293	0.0220547	0.477331
AK141155	Mbtd1	MBTD1	AA408199/AI194990/hemp	0.0179466	0.78721	1.74258	0.00382384	0.478425
BC125487	Large	LARGE	BPFD/36/Gyltl1a/Mbp-1/Mbp1/enr/fg/froggy/mKIAA0609/myd	0.0179462	0.788756	1.71541	-0.128326	0.556822
AK171946	Mfsd6	MFSD6	2210010L05Rik/9630025I22Rik/AI836200/AW212394/MMR2	0.0179401	0.789273	1.69242	0.17741	0.576594
XM_001478841	Gm15264	GM15264	OTTMUSG00000019667	0.0179251	0.789402	1.68575	0.230336	0.579712
BC068249	Zbtb25	ZBTB25	2810462M08Rik/2900064P18Rik/AI842128/Kup/Zfp-50/Zfp50	0.0179068	0.789381	1.71096	0.182346	0.549416
XM_886827	Fabp5l2	FABP5L2	EG622384	0.0178939	0.7896	1.75339	-0.0472216	0.690039
AK164025	Pja2	PJA2	AI447901/AL022700/MGC27629/Neurodap1/mKIAA0438	0.0178368	0.78787	1.56695	0.0939743	0.915646
XM_899578	Gm6706	GM6706	EG626797	0.0178336	0.788519	1.74625	0.156369	0.627386
BC119071	4921509C19Rik	4921509C19RIK	Gm1005	0.0178314	0.789208	1.73053	0.239348	0.773922
BC048493	Tsx	TSX	AV207184	0.0177915	0.788235	1.60248	-0.0666229	0.837572
AK018338	Msra	MSRA	2310045J23Rik/6530413P12Rik/MGC101976/MSR-A	0.0177746	0.788273	1.81441	-0.420373	1.06589
BC025803	Sccpdh	SCCPDH	AW214504/C330023F11Rik	0.0177318	0.787166	1.71908	-0.119862	0.58205
BC056349	Kif26b	KIF26B	4832420M10/BC056349/D230039L06Rik/MGC156028/MGC169313	0.0177189	0.787384	1.73349	-0.00864442	0.543352
BC131987	St6galnac3	ST6GALNAC3	Siat7c	0.0177091	0.787744	1.66062	0.155435	0.753268
AK021022	Xpo4	XPO4	B430309A01Rik/mKIAA1721	0.0176802	0.787248	1.75862	0.13898	0.648433
XM_133337	Zfp850	ZFP850	C130069I09Rik/MGC35631	0.0176489	0.78665	1.74978	-0.141113	0.53784
AK007586	2810403D21Rik	2810403D21RIK	1810022M18Rik/4632410B05Rik/AU017716	0.0176254	0.786394	1.73394	-0.0122635	0.518129
BC058706	Ranbp3l	RANBP3L	C130037N17Rik	0.0176147	0.786714	1.69088	-0.0906059	0.657338
NM_009935	N/A	N/A	N/A	0.0175837	0.786123	1.69741	-0.0937022	0.874188
BC020185	Med17	MED17	77kDa/C330002H14Rik/Crsp6/Trap80	0.0175735	0.786464	1.73023	-0.0238561	0.756906
AK147002	Armcx1	ARMCX1	3010033I09Rik/ALEX1	0.0175728	0.787231	1.67854	0.0617893	0.657409
BC022644	Agxt2l1	AGXT2L1	1300019H02Rik/AI195447	0.0175502	0.787015	1.73051	-0.0210236	0.52767
AK188559	Insc	INSC	3830422K02Rik/C730020D23/MGC107593	0.0175477	0.787703	1.71239	-0.155022	0.523318
BC040690	Wwc2	WWC2	5330431C14Rik/AU022508/C85457/D8Ertd594e	0.0175235	0.787416	1.72495	-0.176207	0.541024
AK020629	D0H4S114	D0H4S114	AI325076/Harp/P311/PTZ17/SEZ17	0.0175018	0.78724	1.64722	-0.0118448	0.837444
XM_001002582	LOC668604	LOC668604	-	0.0174612	0.786218	1.67812	0.114323	0.665367
BC058358	Gdf10	GDF10	-	0.017427	0.78548	1.69374	-0.0916269	0.753292
AY035893	Dnajc27	DNAJC27	AI639580/C330021A05Rik/Rabj/Rbj	0.0173766	0.784004	1.70706	-0.0256452	0.553774
BC076571	Pgm2l1	PGM2L1	4931406N15Rik/AI553438/BM32A	0.01736	0.784059	1.66618	-0.262061	0.708465
BC089371	Gm4976	GM4976	EG244595/MGC102259	0.0173315	0.783572	1.74234	-0.0560073	0.513593
U75532	Gdnf	GDNF	AI385739	0.0172235	0.779488	1.62312	-0.0253427	0.854448
BC132343	Mars2	MARS2	C730026E21Rik/MetRS	0.0172113	0.779733	1.68008	-0.119868	0.708516
XM_987956	Gm6735	GM6735	EG627178	0.0171671	0.778532	1.74011	-0.0016915	0.439931
BC132438	2610018G03Rik	2610018G03RIK	Mst4	0.0171336	0.777811	1.75614	-0.121338	0.597755
BC010311	Osgin2	OSGIN2	BC010311/C230027H09Rik/MGC11786	0.0171219	0.778076	1.67716	-0.0618373	0.596646
XM_001472328	Gm2085	GM2085	-	0.0171191	0.778754	1.74129	-0.0604151	0.528651
XM_001474920	Gm9352	GM9352	EG668776	0.0171173	0.779474	1.74998	0.0200587	0.678068
AK019630	4930538E20Rik	4930538E20RIK	-	0.0170942	0.779226	1.6911	0.243171	0.629619
XM_001473507	Gm2425	GM2425	-	0.0170784	0.779308	1.72528	-0.0512284	0.548569
BC023689	Meis1	MEIS1	C530044H18Rik/Evi8	0.0170492	0.77878	1.74501	-0.170142	0.527027
AK046611	Xrcc1	XRCC1	MGC102556/Xrcc-1	0.017039	0.77912	1.71351	-0.0227594	0.492128
XM_001472343	Gm2064	GM2064	-	0.0170046	0.778352	1.75159	-0.0910315	0.532878
BC051224	A530053G22Rik	A530053G22RIK	-	0.0169826	0.778154	1.67016	0.284012	0.612486
BC115472	Lipt2	LIPT2	2610209A20Rik	0.0169453	0.777248	1.67302	-0.186728	0.81953
BC145936	Zfp449	ZFP449	9530049C15Rik	0.0169256	0.777152	1.45181	-0.238265	1.09143
AK014353	Khdrbs3	KHDRBS3	Etle/SLM-2/Slm2/T-STAR	0.0169057	0.777045	1.72131	0.10732	0.561413
AK035083	Pitx2	PITX2	9430085M16Rik/Brx1/Brx1a/Brx1b/Munc30/Otlx2/Pitx2a/Pitx2b/Pitx2c/Pitx2cbeta/Ptx2/Rieg/solurshin	0.0169029	0.777729	1.68578	-0.194269	0.688272
AB098161	Sytl5	SYTL5	ENSMUSG00000054453/slp5	0.0168746	0.777237	1.72952	-0.0797547	0.58352
XM_912534	Gm5135	GM5135	EG333830	0.0168364	0.776284	1.639	0.23894	0.913583
AK138499	Stxbp4	STXBP4	6030470M02Rik/Synip	0.0168113	0.775935	1.68779	0.307468	0.711164
BC030945	Col9a3	COL9A3	AV006866	0.0168108	0.776726	1.7509	0.12751	0.554644
AK151856	Ccrl2	CCRL2	1810047I05Rik/CCR11/Cmkbr1l2/E01/L-CCR	0.0168074	0.777382	1.78288	-0.156876	0.646627
AK167256	Btf3l4	BTF3L4	4632412E09Rik/5730434I03Rik/AI316863/AU022207/AW552446	0.0167701	0.776467	1.62319	0.0852732	0.870189
BC061176	Serpina1e	SERPINA1E	Dom5/PI5/Spi1-5	0.0167605	0.776842	1.74006	-0.280318	0.569118
BC050836	Rhobtb3	RHOBTB3	1700040C17Rik/2610033K01Rik/4930503C18Rik/AI317148/AW208826/mKIAA0878	0.016751	0.777216	1.73544	0.0254386	0.483335
XM_001000750	Gm9093	GM9093	EG668300	0.0167481	0.777897	1.78265	-0.112293	0.64009
AK019036	1810053B23Rik	1810053B23RIK	1810008L18Rik/1810056K14Rik	0.0167363	0.778168	1.65295	-0.13701	0.65877
BC020176	Nap1l3	NAP1L3	MB20	0.0166919	0.776923	1.73904	-0.0719474	0.539087
XM_001480011	Gm4382	GM4382	-	0.0166512	0.775844	1.76427	-0.0815872	0.530616
AK047360	Dcaf12l1	DCAF12L1	9330180J20/A230038L21Rik/Decaf12l1/Wdr40b	0.0166261	0.775491	1.71144	0.0254525	0.541693
AK020228	Zfp788	ZFP788	2810426N06Rik/AI256342/AI605193	0.0165987	0.775032	1.74034	0.116066	0.536475
AK018856	Crisp2	CRISP2	CRISP-2/GAPDL5/Tpx-1/Tpx1	0.0165883	0.775365	1.7289	0.222918	0.575239
AK032703	Anxa4	ANXA4	AI265406/AIV/AW106930/Anx4/Xanx-4	0.0165869	0.776123	1.7418	0.0978052	0.504369
D30730	Nf1	NF1	AW494271/E030030H24Rik/Nf-1	0.0165638	0.775864	1.73785	-0.027557	0.481804
BC036990	Mt1	MT1	MT-I/Mt-1	0.0165342	0.775297	1.73034	-0.187671	0.645118
AK170592	Plekha8	PLEKHA8	6330400G01/AA517676/BC052360/FAPP2	0.0165285	0.775856	1.7235	-0.0662611	0.654151
BC100399	Large	LARGE	BPFD/36/Gyltl1a/Mbp-1/Mbp1/enr/fg/froggy/mKIAA0609/myd	0.0165183	0.776202	1.75228	-0.216295	0.549213
XM_001475262	Gm6153	GM6153	EG620454	0.0165079	0.776539	1.73654	-0.13306	0.584346
BC132148	Trim47	TRIM47	2210023F24Rik	0.0164945	0.776738	1.75267	-0.213317	0.524362
AK047620	Usp54	USP54	4930429G18Rik/AI115571/C030002J06Rik	0.0163413	0.770342	1.72636	0.012191	0.547716
BC061485	Smyd3	SMYD3	2410008A19Rik/Zmynd1	0.0162781	0.768184	1.73774	-0.0244823	0.500786
X64550	Hmmr	HMMR	AA386826/CD168/Rhamm	0.0162256	0.766524	1.73639	0.194634	0.849478
BC099687	Dtx3	DTX3	Deltex3/MGC106339/mg310	0.0162177	0.76697	1.72036	0.235133	0.640339
BC064468	4930452B06Rik	4930452B06RIK	4933406L09Rik/AI854000	0.0162109	0.767471	1.72062	-0.0290286	0.672563
BC124998	Il22ra2	IL22RA2	CRF2-10/CRF2-s1/CRF2X/Il-22bp	0.0162009	0.767822	1.65117	-0.20192	0.790351
AK020517	9430091E24Rik	9430091E24RIK	-	0.0161715	0.76725	1.66386	0.0505623	0.854232
BC053702	Thbs2	THBS2	TSP2/Thbs-2	0.0161622	0.767634	1.76116	-0.285899	0.706464
BC046604	Upk1b	UPK1B	AI413235/Tspan20/UPIb/Upk1	0.0161479	0.767783	1.71967	0.124927	0.784193
BC109354	4932415M13Rik	4932415M13RIK	MGC130367	0.0161425	0.768351	1.74367	0.0719326	0.541901
XM_001479258	2310047K21Rik	2310047K21RIK	AV090227	0.0161296	0.768565	1.74835	0.0669333	0.616511
XM_001480951	1700025H01Rik	1700025H01RIK	-	0.0161008	0.768024	1.7104	0.0208477	0.682143
AK131781	N/A	N/A	N/A	0.016061	0.766951	1.73564	0.262365	0.641777
BC052462	Ptprs	PTPRS	AL022616/MGC90571/PTP/PTP-NU3/PTPNU-3/PTPsigma/Ptpt9/R-PTP-S/RPTPsigma	0.0160556	0.767522	1.76691	-0.106052	0.550311
XM_891513	Gm6718	GM6718	EG626903	0.0160313	0.767194	1.75691	-0.116233	0.640023
BC110691	Fam174b	FAM174B	MGC31276	0.0160144	0.767213	1.7577	-0.0500817	0.482478
AK040911	Plcb1	PLCB1	3110043I21Rik/AI132408/Plcb/mKIAA0581	0.015982	0.766493	1.74285	-0.0833889	0.666886
NM_001109761	Capn3	CAPN3	AI323605/Capa-3/Capa3/Lp82/p94	0.0159655	0.766533	1.75561	-0.0642506	0.644995
BC037703	BC037703	BC037703	MGC47256	0.0159476	0.766507	1.74615	0.0674008	0.523738
BC061166	Gm10319	GM10319	EG381806/ENSMUSG00000071204	0.0159448	0.767211	1.25058	-0.343061	1.51371
BC018465	BC018465	BC018465	Lplunc5/MGC27784	0.0159376	0.767699	1.7362	0.165435	0.516068
BC100333	Tpbpb	TPBPB	1600012N09Rik/MGC117631	0.0159238	0.767871	1.74582	0.094259	0.51373
AK138161	Gm10503	GM10503	ENSMUSG00000073427	0.0158099	0.763213	1.75434	-0.0960902	0.488146
AK172948	Fam179b	FAM179B	A430041B07Rik/BC062107/C130034K06/KIAA0423/MGC189816/MGC189944/mKIAA0423	0.0157957	0.763359	1.84775	-0.387851	0.962244
XM_986074	Gm8297	GM8297	EG666800	0.0157459	0.761785	1.70936	0.139657	0.711931
XM_357312	Gm5278	GM5278	EG383891	0.0157001	0.760406	1.65312	-0.155061	0.760452
BC117852	Slc5a6	SLC5A6	E430023I20/MGC109689	0.0156829	0.760406	1.61097	-0.0404683	0.903764
AK047221	Heatr5a	HEATR5A	C230081H03Rik/D930036F22Rik/mKIAA1316	0.0156668	0.760462	1.75651	-0.101853	0.548872
AK162230	Vps25	VPS25	1110020N13Rik/AW107467/D11Wsu68e	0.0156544	0.760693	1.76437	-0.239008	0.779265
AK147784	Rcbtb2	RCBTB2	2610028E02Rik/2810420M18Rik/AI448345/AW240694/Chc1l	0.0156528	0.761454	1.76174	-0.0662232	0.500421
XM_001472657	Gm9746	GM9746	ENSMUSG00000021867	0.0156324	0.761301	1.73424	-0.114483	0.615426
AK203786	Unc84a	UNC84A	4632417G13Rik/5730434D03Rik/KIAA0810/SUN1/mKIAA0810	0.0156227	0.761667	1.75454	0.0228697	0.455717
BC049577	2410004B18Rik	2410004B18RIK	4930572C24Rik/MGC144272	0.0155498	0.75895	1.70427	-0.250259	0.771942
BC001989	Gadd45g	GADD45G	AI327420/C86281/CR6/DDIT2/OIG37	0.0155428	0.759447	1.68563	-0.22584	0.844417
AK187608	N/A	N/A	N/A	0.0154957	0.757984	1.75035	0.00554434	0.467896
AK015536	Qtrtd1	QTRTD1	3110012M05Rik/4930470H18Rik/AI648807/MGC102598	0.0154844	0.75827	1.75923	-0.0576232	0.507717
BC115626	Tdpoz4	TDPOZ4	-	0.0154728	0.758546	1.8855	0.402785	1.1027
XM_892497	Gm6790	GM6790	EG627798	0.0154558	0.758556	1.5513	-0.250772	0.807775
AK042102	Alkbh1	ALKBH1	2700073G19Rik/Abh/Alkbh/alkB/hABH	0.0153646	0.754917	1.63366	-0.0950335	0.786796
BC107255	Xlr3a	XLR3A	MGC102490/MGC130195/MGC130233/MGC156362/MGC156363/Xlr3	0.0153216	0.753641	1.79601	-0.0945461	0.651935
XM_001000918	Gm7325	GM7325	EG653016/Esgp	0.0153017	0.753501	1.76083	0.0360549	0.476128
BC156521	Nt5dc3	NT5DC3	AU040402/AW540062/C630002B14Rik/Gnn/TU12B1-TY	0.0152856	0.753549	1.77278	-0.15944	0.523512
BC068319	Dcaf12l1	DCAF12L1	9330180J20/A230038L21Rik/Decaf12l1/Wdr40b	0.0152747	0.753855	1.74523	0.165906	0.545799
AK015771	Rad51l1	RAD51L1	AI553500/R51H2/Rad51b/mREC2	0.0152236	0.75217	1.59994	0.194942	0.903523
XM_001476135	Gm3175	GM3175	-	0.0151941	0.751557	1.76941	-0.0391225	0.547203
XM_001473234	Ccdc42b	CCDC42B	Gm5988	0.0151928	0.752332	1.71766	-0.224861	0.704486
BC003320	Npdc1	NPDC1	AI314472/NPDC-1	0.0151846	0.752772	1.61133	-0.224734	0.665731
AK076515	Pag1	PAG1	Cbp/F730007C19Rik/Pag	0.015121	0.750461	1.76171	-0.0866445	0.503416
BC038898	Trappc4	TRAPPC4	1500017G03Rik/AI303617/HSPC172/PTD009/Sbd/Sbdn/Sdcbp2/TRS23	0.0151054	0.750529	1.93865	-0.49997	1.57035
BC006922	Lalba	LALBA	AW208827	0.0150959	0.750901	1.7642	0.0703843	0.495169
XM_001481052	Gm4589	GM4589	-	0.0150859	0.751251	1.71133	-0.0752786	0.716995
BC125003	Efna3	EFNA3	AW494418/EFL-2/Ehk1-L/Epl3/LERK-3/MGC129300/MGC129301	0.0150449	0.750056	1.61967	0.00769575	0.859404
BC012673	Cyp26a1	CYP26A1	Cyp26/MGC13860/P450RA/P450RAI/RAH	0.0150434	0.750825	1.40755	0.469819	1.54066
BC092393	Exosc5	EXOSC5	D7Wsu180e	0.0150352	0.751267	1.34877	-0.125585	1.03592
BC049630	1700030J22Rik	1700030J22RIK	-	0.0150092	0.750815	1.56851	0.00814152	1.10067
BC154410	Dsg1a	DSG1A	BB010119/Dsg1	0.0149904	0.750726	1.75127	-0.268953	0.976333
BC125601	Igbp1b	IGBP1B	alpha4-b	0.0149677	0.750443	1.76127	0.245771	0.622304
BC008104	Cldn7	CLDN7	-	0.0149512	0.750466	1.53508	0.0383243	1.00654
BC098237	Ap1s3	AP1S3	1190009B22/Jr2/[s]3A	0.0149428	0.750899	1.71288	0.214031	0.652402
XM_001479342	Gm4072	GM4072	-	0.0149356	0.75139	1.76312	-0.092555	0.508448
AK146203	Siglec5	SIGLEC5	Siglecf/mSiglec-F	0.0148894	0.74992	1.77292	0.0160975	0.495035
BC055755	Zcchc3	ZCCHC3	2810406K24Rik	0.0148892	0.750765	1.69389	-0.149719	0.905563
AK164596	BC026590	BC026590	-	0.0148754	0.750926	1.73819	0.152202	0.566747
BC046304	Dkk3	DKK3	AW061014/C87148	0.0148636	0.75119	1.62874	0.092795	0.784
AK010932	Snapc3	SNAPC3	1810020H02Rik/4930558A07Rik/5031401C21Rik/AI414457/E030018J20Rik	0.0148543	0.751581	1.80376	0.015856	0.730033
BC067031	Arhgef9	ARHGEF9	9630036L12Rik/A230067K14/mKIAA0424	0.0148441	0.751927	1.68461	-0.268765	0.694931
AB059358	Mpp4	MPP4	Dlg6	0.0148432	0.752744	1.68008	-0.204478	0.765746
AY099088	Prom1	PROM1	4932416E19Rik/AC133/CD133/Prom/Prom-1/Proml1	0.0147769	0.750241	1.75207	0.195738	0.607303
BC065108	Cbln3	CBLN3	-	0.0147767	0.751093	1.70897	-0.0452667	0.701606
XM_986644	1700101E01Rik	1700101E01RIK	Gm823	0.014718	0.748975	1.77674	-0.0653973	0.568648
BC027189	Upp2	UPP2	1700124F02Rik/AI266885/UDRPASE2/UP2/UPASE2	0.0146997	0.748904	1.74883	0.0660263	0.604137
XM_891173	Gm6686	GM6686	EG626573	0.0146691	0.74821	1.78659	-0.0360697	0.674769
AB012393	Itpr2	ITPR2	AI649341/InsP3R-2/InsP3R-5/Ip3r2/Itpr5	0.0146639	0.748809	1.75895	0.0355886	0.522351
AK050030	Mipol1	MIPOL1	1700081O04Rik/6030439O22Rik/D12Ertd19e	0.014661	0.749525	1.76413	-0.0663978	0.561909
U70139	Ccrn4l	CCRN4L	AU043840/Ccr4/nocturnin	0.0145906	0.74679	1.48079	0.256322	1.17546
BC121827	Tsks	TSKS	MGC148222/Stk22s1/Tssks1	0.0145869	0.747471	1.74873	0.0868181	0.534834
AK135261	Cyb5r4	CYB5R4	2810034J18Rik/B5+B5R/C79736/Cb5cb5r/Ncb5or/b5/b5r/b5b5r	0.0144959	0.74367	1.78732	-0.0122475	0.615838
AK030682	6330407J23Rik	6330407J23RIK	-	0.0144896	0.744209	1.74585	0.169298	0.552569
XM_001478621	Gm9545	GM9545	-	0.0144873	0.744959	1.76277	-0.0547899	0.576956
AK033050	Dach2	DACH2	9430028N04Rik	0.0144812	0.745513	1.75768	-0.0781724	0.572559
BC048545	Lysmd2	LYSMD2	2210402C18Rik/AV033872/AW538442	0.0144801	0.746324	1.72279	0.113965	0.615886
AB005909	Dmbt1	DMBT1	CRP/CRP-[a]/CRP-[b]/Crpd/DBMT1/gp300	0.0144699	0.746671	1.49439	-0.138625	1.02249
XM_001476725	Gm8211	GM8211	EG666644	0.0144624	0.747158	1.78264	0.0604649	0.599865
BC140276	Defb50	DEFB50	AY387658/Defb37/Pbd1	0.01445	0.747389	1.77265	-0.207781	0.559293
AK152346	Aoah	AOAH	4930433E13Rik/MGC107583	0.01444	0.747749	1.71269	-0.0237106	0.77296
BC113201	Pde10a	PDE10A	-	0.0144346	0.748345	1.76594	-0.0627791	0.525385
BC058808	Rundc3b	RUNDC3B	Gm440/MGC68340	0.0144124	0.748073	1.76811	0.00822822	0.570611
BC057109	Tmem209	TMEM209	2700094F01Rik/AI428435	0.0144027	0.748447	1.77678	-0.0578073	0.512561
XM_357814	Gm5341	GM5341	EG384719	0.0143796	0.748127	1.77284	-0.0796656	0.647704
BC024903	Prss32	PRSS32	2010001P08Rik/mT5/tryptase-5	0.0143642	0.748208	1.74661	0.0258153	0.615529
BC028765	0610010O12Rik	0610010O12RIK	-	0.0143501	0.748359	1.67684	-0.011019	0.672697
BC027091	Rtn1	RTN1	0710005K15Rik/4930441F12Rik/MGC40985/Nsp/R75279/Rtn1-a/Rtn1-b/Rtn1-c	0.01428	0.745579	1.74747	0.249084	0.669543
BC085085	Hmga2	HMGA2	9430083A20Rik/HMGI-C/Hmgic/MGC103393/pg/pygmy	0.0142526	0.74503	1.68261	-0.117244	0.748619
BC064459	Kctd12b	KCTD12B	9530071H11Rik/B430319H24Rik	0.0142485	0.745699	1.79784	-0.0329655	0.582739
BC031500	Cmas	CMAS	AW208911/CMPNeu5Ac/D6Bwg0250e	0.0142465	0.746477	2.0643	-0.559976	1.461
BC098180	A530054K11Rik	A530054K11RIK	Rslcan3	0.0142465	0.746477	1.78949	-0.09646	0.683963
BC065772	Adc	ADC	4933429I20Rik/AZIN2/Azi2/B930082O19/Odcp	0.0141527	0.743329	1.70771	0.159827	0.69122
BC086918	Fxyd4	FXYD4	0610008I02Rik/AI267073/Chif/MGC107631	0.0140902	0.740929	1.75888	-0.0127242	0.486077
BC061001	Bmyc	BMYC	2900002K07Rik/AW060705	0.0140857	0.741573	1.67561	-0.301754	0.72949
XM_001472441	Gm16368	GM16368	EG193330	0.0140719	0.74173	1.77798	0.262194	0.649456
E09891	N/A	N/A	N/A	0.0140694	0.742485	1.74736	0.0445704	0.823349
AK214937	Rbm10	RBM10	E430039K10Rik/MGC7826/mKIAA0122	0.0140264	0.741101	1.81878	-0.0434407	0.667949
XM_001481097	Gm14148	GM14148	OTTMUSG00000015803	0.0139601	0.738479	1.80666	-0.150112	0.779364
AK016502	Agbl4	AGBL4	4930578N11Rik/4931433A01Rik/CCP6	0.0139263	0.737578	1.74525	0.275752	0.629404
BC052174	Zbed4	ZBED4	1700009F06Rik/MGC59429	0.0139132	0.737767	1.78926	0.0307561	0.498659
AK039110	N/A	N/A	N/A	0.0139071	0.738329	1.74182	0.0382387	0.754799
AK145690	Aim1l	AIM1L	MGC183649	0.0138781	0.737677	1.7659	-0.150881	0.612424
S69301	Cd34	CD34	AU040960	0.0138598	0.73759	1.78151	-0.124843	0.60168
AK084063	Nav2	NAV2	5330421F07Rik/AU067780/BQ960892/HELAD1/POMFIL2/RAINB1/RAINB2/Unc53H2/mKIAA3015	0.0138335	0.737081	1.73283	-0.267688	0.770031
XM_001476557	Gm8297	GM8297	EG666800	0.0138235	0.73744	1.78004	-0.0233483	0.533286
BC022166	Tmem176b	TMEM176B	1810009M01Rik/Clast1/Lr8	0.0137237	0.732999	1.80087	-0.259643	0.586631
BC012973	Umod	UMOD	MGC14034/uromucoid	0.0137158	0.733462	1.67149	-0.082992	0.877696
BC034862	Bdnf	BDNF	-	0.0136732	0.732073	1.69856	0.0163361	0.889452
BC117727	4930408F14Rik	4930408F14RIK	-	0.0136562	0.732051	1.67242	0.272347	0.765482
BC007165	Zfp605	ZFP605	A830023I12Rik/MGC7438	0.0136517	0.732697	1.69698	-0.102374	0.787988
AK164150	Sfxn5	SFXN5	C230001H08Rik	0.0136467	0.733321	1.5293	-0.125939	0.832603
AK079754	A430057M04Rik	A430057M04RIK	-	0.0136402	0.733861	1.77685	0.292385	0.604564
XM_887151	Gm4853	GM4853	EG227112	0.013608	0.733024	1.75477	0.30892	0.698223
BC076581	Opcml	OPCML	2900075O15Rik/3732419F12/AI844366/B930023M13Rik/C230027C17/Gm181/MGC99974/Obcam	0.0136071	0.733871	1.72492	0.0421812	0.762383
BC005718	Cldn6	CLDN6	AL024037	0.0135815	0.733386	1.78126	0.0471228	0.513213
AB035509	Mcam	MCAM	1-gicerin/AV025631/CD146/CD149/Muc18/s-endo/s-gicerin	0.0134602	0.727723	1.80237	-0.111731	0.565683
BC140331	Tbx20	TBX20	9430010M06Rik/AL022859/Tbx12	0.0134371	0.727365	1.75544	-0.289922	0.64885
AK086921	Acss2	ACSS2	1110017C11Rik/ACAS/Acas1/Acas2/AceCS1/Acs1	0.0134156	0.727092	1.60975	-0.194183	0.848362
BC099587	Lrtm1	LRTM1	A930016D02Rik/MGC118429	0.0134156	0.727092	1.78224	-0.106855	0.567389
AK016225	4933431G14Rik	4933431G14RIK	4930565C19Rik	0.0134072	0.728426	1.72199	-0.289312	1.04622
AK090191	Sf4	SF4	5730496N02Rik	0.0133982	0.72883	1.81824	-0.272283	0.761695
BC031180	Plk3	PLK3	Cnk/Fnk/PRK	0.0133832	0.728915	1.74298	-0.278061	0.723231
BC104278	Olfr1173	OLFR1173	MGC123638/MGC129196/MGC129197	0.0133814	0.729716	1.77308	0.238446	0.623353
AK090152	Dtx3l	DTX3L	AU042200/BC023741/MGC103262	0.0133033	0.726353	1.7615	0.222968	0.651408
AK083632	Derl2	DERL2	BC005682/CGI-101/Derlin-2/F-lana/Flana/MGC11613/RP23-83I13.8	0.0132958	0.726844	2.04714	-0.503261	1.31649
BC019782	Hmgcr	HMGCR	HMG-CoAR/MGC103269/Red	0.0132637	0.725985	1.79567	-0.137331	0.866785
AK047396	Sec14l1	SEC14L1	1200017E04Rik/2810012L19Rik/Naa-35	0.0132302	0.72505	1.69115	-0.016521	0.800444
AK006708	Afg3l1	AFG3L1	1700047G05Rik/3110061K15Rik	0.0132078	0.72472	1.75248	-0.104249	0.75023
AK044738	Carf	CARF	Als2cr8/ECBRC-FC1/ECBRC-FC2	0.0131806	0.724129	1.72263	0.00295949	0.655953
BC050923	Aph1c	APH1C	0610008A10Rik/APH-1b/Aph1b	0.0131263	0.722042	1.79988	-0.0564904	0.503449
XM_484811	Gm5520	GM5520	EG433251	0.0131224	0.722731	1.762	0.06813	0.869416
BC146356	Pgap3	PGAP3	CAB2/D430035D22Rik/Perld1	0.0131122	0.723071	1.77185	-0.294663	0.802721
AK043303	A730082K24Rik	A730082K24RIK	AU044236	0.0130934	0.722938	1.78168	0.257432	0.646946
AB117939	Mutyh	MUTYH	5730495A01Rik/Mutyha/Mutyhalpha/Mutyhb/Mutyhbeta/Mutyhc/Myh	0.0130918	0.723755	1.78904	-0.0542795	0.615334
XM_001478136	Gm16483	GM16483	Trav7d-2	0.0130751	0.723734	1.77001	0.0610836	0.617498
XM_001473920	Gm7634	GM7634	EG665434	0.0130712	0.724429	1.81024	0.0340627	0.682292
AK038992	N/A	N/A	N/A	0.0130617	0.724812	1.65411	-0.223777	0.668274
AK173155	Brwd2	BRWD2	2900055P10Rik/AW489876/MGC47139/Wdr11/mKIAA1351	0.0130547	0.725333	1.79569	-0.00419688	0.527954
BC022765	Atad4	ATAD4	BC022765/E230006A12Rik/MGC37495	0.0130466	0.725793	1.62128	-0.00598526	0.964336
BC148441	Cdk3	CDK3	2310050O10Rik	0.0130445	0.726595	1.81572	0.0871343	0.623085
AK020717	Cryl1	CRYL1	1110025H08Rik/A230106J09Rik/C85932/gul3dh	0.0130045	0.725278	1.78017	0.164592	0.564414
BC058943	Zfp609	ZFP609	9830165N24/BC016271/mKIAA0295	0.0129562	0.723502	1.80378	-0.145061	0.542636
M36778	Gnao1	GNAO1	AW050213/Gnao/alphaO	0.0129241	0.72262	1.76653	-0.0161298	0.536759
AK021133	Fam13c	FAM13C	1200015N20Rik/C030038O19Rik/KIAA1796/mKIAA1796	0.0129064	0.722548	1.78556	-0.0509324	0.501699
XM_984686	Gm13144	GM13144	OTTMUSG00000010663	0.012906	0.723439	1.79577	0.0464165	0.555998
BC094450	Mpv17l	MPV17L	M-LP	0.012817	0.719365	1.48031	-0.0209096	1.35198
BC125459	V1rf4	V1RF4	MGC159162/MGC159164	0.0127298	0.715382	1.78192	0.026197	0.526123
BC062141	Rcan2	RCAN2	Csp2/Dscr1l1/MCIP2/ZAKI-4	0.0127217	0.715834	1.78334	-0.145386	0.556524
BC118009	Rasl11a	RASL11A	1110065D03Rik/AI852031/MGC144485	0.0126977	0.715395	1.76643	0.051334	0.643022
AK039813	Gm15234	GM15234	OTTMUSG00000019562	0.0126918	0.715977	1.61569	0.279262	0.808916
AK153597	Inadl	INADL	Cipp/MGC176366/Patj	0.0126112	0.71234	1.78146	-0.390528	1.1759
AK014322	Aff3	AFF3	3222402O04Rik/A730046J16/LAF-4/Laf4	0.0125757	0.711242	1.82673	-0.00631936	0.640703
AK161173	Tmprss2	TMPRSS2	D16Ertd61e/MGC6821	0.0125462	0.710487	1.77862	0.0690969	0.815389
BC006933	Cdca7l	CDCA7L	BC006933/JPO2/MGC11998	0.0125265	0.710282	1.65535	-0.295045	0.662257
XM_133560	C330024D12Rik	C330024D12RIK	-	0.0125179	0.710707	1.73305	-0.277981	0.571709
BC063772	Pole2	POLE2	-	0.0125035	0.710798	1.77	0.153383	0.581533
AK014004	Srpk2	SRPK2	AW226533/AW492537/AW547358/Wbp6/mSRPK2	0.0124195	0.706933	1.77884	-0.113458	0.720822
AK007216	1700120G07Rik	1700120G07RIK	-	0.0123812	0.705665	1.77748	-0.0330919	0.569199
BC055321	Tmem150c	TMEM150C	-	0.0123717	0.706034	1.76013	0.0202725	0.707007
XM_146182	Gm4888	GM4888	EG234097	0.0123604	0.7063	1.81103	-0.202792	0.672869
BC093479	Nptx1	NPTX1	D11Bwg1004e/Np1	0.012342	0.706166	1.77106	-0.0103098	0.545054
BC023428	Cldn15	CLDN15	2210009B08Rik/BB107105	0.0123375	0.706822	1.79623	0.227133	0.569909
BC089622	A1cf	A1CF	1810073H04Rik/ACF64/ACF65/ASP/Acf	0.0123318	0.707416	1.80016	0.0585923	0.533963
AK158589	Dync1i1	DYNC1I1	DIC/Dncic1/IC74	0.0123291	0.708179	1.79989	0.0114716	0.622355
AK017333	4930534B04Rik	4930534B04RIK	5430424K18Rik/AI449708/AI480494/E230024F20	0.0123076	0.707865	1.7389	-0.118992	0.63243
BC044853	Sestd1	SESTD1	1500031J16Rik/A930010O20/MGC51459/Solo/Trio8	0.0122811	0.707262	1.78719	0.0757233	0.518335
DQ867026	Agbl2	AGBL2	4930524K04/A430081C19Rik/CCP2	0.0122445	0.706071	1.76886	-0.0967725	0.777891
AY512942	Gm14164	GM14164	OTTMUSG00000015846	0.0122408	0.706784	1.79735	0.103263	0.666484
AK019034	Crispld2	CRISPLD2	1810049K24Rik/Lcrisp2/Lgl1/MGC116029/coffeecrisp	0.0122397	0.707644	1.78943	-0.277695	0.726702
BC120528	Gas7	GAS7	AW124766/B230343A10Rik/Gas7-cb	0.0122225	0.707575	1.79305	-0.0860104	0.512801
AK088230	Vrk1	VRK1	51PK	0.0122091	0.70773	1.80171	-0.029041	0.516995
BC080778	4932441K18Rik	4932441K18RIK	Fiat/Lrp	0.0121573	0.70565	1.81584	-0.107298	0.52054
BC056436	Bmyc	BMYC	2900002K07Rik/AW060705	0.0120953	0.702974	1.80752	-0.0998999	0.500172
XM_001480151	Gm4429	GM4429	-	0.0120753	0.70274	1.75129	0.211312	0.703685
BC027294	Slc37a1	SLC37A1	G3PP/MGC28167	0.0120516	0.702282	1.80743	-0.106146	0.558956
AY040842	Gon4l	GON4L	1500041I23Rik/2610100B20Rik/3632445O20Rik/5430404N14Rik/AA387005	0.0120301	0.701955	1.8192	-0.26693	0.590886
AK161479	3110052M02Rik	3110052M02RIK	mszf57/mszf71	0.0120129	0.701878	1.7125	0.00833027	0.925894
AK157757	Atr	ATR	-	0.0119871	0.701298	1.83169	-0.17859	0.655733
BC145724	BC025920	BC025920	-	0.0119492	0.700013	1.78965	0.0816927	0.766335
AK145713	Rpsa	RPSA	67kDa/67lr/AL022858/Lamr/Lamr1/Lamrl1/MGC117921/MGC118614/MLR/P40/P40-3/P40-8	0.0118863	0.697251	1.91193	-0.23635	0.94256
AK085942	N/A	N/A	N/A	0.0118589	0.696569	1.75217	0.327892	0.677008
BC156948	Rdh19	RDH19	RDH-S/RDH-S2/Rdhs	0.0118374	0.696232	1.80001	-0.262652	0.695265
XM_001471603	Gm15284	GM15284	OTTMUSG00000019742	0.011824	0.696373	1.8281	0.296655	0.967319
BC100415	Tceal5	TCEAL5	6430401A05Rik	0.0117842	0.694953	1.80406	-0.0535587	0.637897
BC047419	Myh7b	MYH7B	0610038P03Rik/Myosin-7B	0.0117749	0.695334	1.83603	0.135841	0.703817
BC033912	N/A	N/A	N/A	0.0117437	0.694418	1.7396	-0.1702	0.857588
AK030230	Dsg1a	DSG1A	BB010119/Dsg1	0.0117421	0.695255	1.84352	-0.102733	0.799786
BC038393	Tmprss2	TMPRSS2	D16Ertd61e/MGC6821	0.0117387	0.695987	1.80459	-0.0985789	0.530312
NM_001109043	Zfp185	ZFP185	P1	0.0117251	0.696116	1.79708	0.0454424	0.615927
XM_001474521	Gm2721	GM2721	-	0.0116898	0.694953	1.81329	-0.151805	0.588391
BC034187	BC035947	BC035947	MGC37308	0.0116694	0.694677	1.8236	0.126423	0.651874
BC055780	B630019K06Rik	B630019K06RIK	AI843180	0.0116644	0.695317	1.80611	-0.264282	0.639692
XM_001476422	Gm3354	GM3354	-	0.0116495	0.695365	1.76861	0.110947	0.759994
AK164597	Hmmr	HMMR	AA386826/CD168/Rhamm	0.0116341	0.695386	1.78446	0.207444	0.605286
BC019748	Orc4l	ORC4L	Orc4/Orc4P/mMmORC4	0.0115795	0.693062	1.84287	-0.390271	0.840731
BC030046	BC030046	BC030046	AA409373/C80530/KIAA1305/mKIAA1305	0.011558	0.692714	1.82069	-0.0190079	0.527346
NM_001101605	Gm14446	GM14446	OTTMUSG00000016644	0.0115497	0.693152	1.80898	0.0186799	0.47774
AK049019	Spock1	SPOCK1	Spock/Ticn1/testican	0.011542	0.693633	1.76935	0.149512	0.795081
BC133713	Nr3c2	NR3C2	MR/Mlr	0.0115388	0.694387	1.7931	0.00811124	0.558505
AK052541	Arhgap22	ARHGAP22	B230341L19Rik/MGC47316/RHOGAP2/p68RacGAP	0.0115327	0.694966	1.81461	0.0144578	0.591664
BC100366	Rhox10	RHOX10	-	0.0115035	0.694153	1.7573	0.259963	0.708844
BC141583	Olfr297	OLFR297	MOR220-3	0.0114849	0.693981	1.78455	0.0686708	0.664816
XM_975542	Gm7548	GM7548	EG665236	0.0114824	0.694781	1.8199	0.235433	0.623536
BC150493	2310047B19Rik	2310047B19RIK	ENSMUSG00000043179	0.0114731	0.695172	1.81804	-0.0687779	0.679619
NM_001099792	Trmt61a	TRMT61A	6720458F09Rik/AI606093/Gcd14/Trm61	0.0114184	0.692802	1.65662	0.129764	1.00678
AK034383	Drp2	DRP2	AW495265/MGC159048/MGC159050	0.0114054	0.692971	1.80877	-0.0528966	0.47428
AK144820	Prdm15	PRDM15	C21orf83/E130018M06Rik/ORF62/Zfp298	0.0113987	0.693512	1.83638	-0.104632	0.558902
AK136168	Zfp821	ZFP821	4930566A11Rik	0.0113873	0.693779	1.83623	-0.232854	0.608815
XM_001474393	N/A	N/A	N/A	0.0113765	0.694075	1.80248	0.167014	0.699173
XM_897102	Gm6323	GM6323	EG622446	0.0113421	0.692932	1.83755	0.0221822	0.761632
BC098483	Morc4	MORC4	1600017G11Rik/5630401M14Rik/AA117449/MGC107438/Zcwcc2	0.0113369	0.693573	1.76114	-0.283892	0.652042
AK145414	Shb	SHB	BC028832	0.0113178	0.69337	1.77884	0.275094	0.819334
AK184029	N/A	N/A	N/A	0.0113072	0.693681	1.86744	0.0339436	0.703092
AK160805	Fndc7	FNDC7	E230011A21Rik/MGC132926	0.0112775	0.692823	1.82726	-0.0536903	0.682501
XM_001480781	Gm4553	GM4553	-	0.0112565	0.692493	1.81276	0.203629	0.599705
BC030398	E230013L22Rik	E230013L22RIK	AI645545	0.0112504	0.693082	1.73348	-0.216299	0.859912
AK019679	4930513E20Rik	4930513E20RIK	-	0.0111992	0.690894	1.61929	-0.15022	0.91993
NM_001100109	Srp54b	SRP54B	-	0.0111213	0.687049	1.72077	0.13564	0.840835
CT010321	Vav1	VAV1	Vav/vav-T	0.0111154	0.687647	2.05544	-0.522581	1.50142
BC033417	Xrcc2	XRCC2	4921524O04Rik/8030409M04Rik/RAD51/RecA	0.0111143	0.688541	1.82718	-0.0720947	0.490675
AK141396	C430049E01Rik	C430049E01RIK	-	0.0110446	0.685183	1.73385	0.121608	0.74494
AK086217	Ttc15	TTC15	CGI-87/D930014A20Rik	0.0110072	0.683826	1.7522	0.205629	0.718352
AK139878	Per3	PER3	2810049O06Rik/mPer3	0.010885	0.677183	1.705	-0.0685394	0.949317
AK166940	N/A	N/A	N/A	0.0108818	0.677941	1.7764	0.129542	0.780452
AK164112	Cugbp2	CUGBP2	B230218O03/B230345P09Rik/C88023/Etr-3/Napor/Napor-2	0.0108693	0.678121	1.83056	-0.0102875	0.513854
AK046022	Iars2	IARS2	2010002H18Rik/C79125/MGC63429	0.0108648	0.678798	1.8183	0.0791166	0.568121
BC065150	Plagl1	PLAGL1	Lot1/Zac1	0.0108585	0.679363	1.72119	-0.127733	0.826024
BC020326	D330050I23Rik	D330050I23RIK	BF642811/Fam84b	0.0108515	0.679886	1.82443	0.0732245	0.532133
BC042422	Thbs1	THBS1	TSP-1/TSP1/Thbs-1/tbsp1	0.0108506	0.680795	1.69545	0.0135437	0.81944
BC068308	Npnt	NPNT	1110009H02Rik/AA682063/AI314031/Nctn/POEM	0.0108476	0.681579	1.76602	0.171291	0.690876
BC094923	Pnliprp2	PNLIPRP2	PLRP2	0.0108297	0.681424	1.82126	0.152025	0.940593
BC024624	Klk1b9	KLK1B9	Egfbp-3/Egfbp3/Klk9/mGk-9	0.0108266	0.682197	1.7976	0.198893	0.589024
BC072615	Cd83	CD83	MGC130312/MGC130313	0.0107998	0.681486	1.75074	-0.107081	0.730665
BC062918	Slc39a10	SLC39A10	2900042E17Rik/5430433I10/mKIAA1265	0.0107768	0.681001	1.82025	0.0897388	0.630922
BC029548	Obfc1	OBFC1	0610009H20Rik/2310057J23Rik/AAF-44/AI413458/RPA-32	0.010774	0.681805	1.90196	-0.223942	0.91239
BC006893	Glyr1	GLYR1	2810419J22Rik/3930401K13Rik/AW545332/Npac	0.010741	0.680689	2.13656	-0.588433	1.39241
XM_149934	Gm581	GM581	-	0.0107129	0.679885	1.82393	0.187989	0.783805
AK141563	Ppp1r1b	PPP1R1B	AU040756/DARPP-32/Darpp32	0.0106377	0.676086	1.72139	0.10986	0.97549
BC145648	A830093I24Rik	A830093I24RIK	-	0.0105696	0.672723	1.82467	0.0739249	0.681891
AK052968	Slc35d1	SLC35D1	AI834976/C330011J09/KIAA0260/UGTREL7/mKIAA0260	0.0105583	0.672973	1.78111	0.27555	0.71594
AK171894	Dctd	DCTD	6030466N05Rik	0.01053	0.672139	1.85391	-0.153361	0.729522
BC037690	Akr1b10	AKR1B10	2310005E10Rik	0.0105096	0.671809	1.81356	-0.00669901	0.591543
AK051922	Tnrc6b	TNRC6B	2700090M07Rik/A730065C02Rik/AI848765/D230019K20Rik/MGC28739	0.0104641	0.66987	1.8526	-0.217899	0.665824
BC079545	Abi2	ABI2	8430425M24Rik/AI839867/C130078H13/MGC90836/MGC90855	0.010453	0.670131	1.85147	-0.118108	0.585967
AK186383	N/A	N/A	N/A	0.0104245	0.669273	1.8272	-0.169965	0.71953
AK142999	N/A	N/A	N/A	0.0104066	0.669098	1.8322	0.0792766	0.593032
BC116293	Ttll8	TTLL8	1700019P01Rik/4933401B17	0.01036	0.66707	1.5563	0.379924	1.42437
AK012003	Angel2	ANGEL2	2610307I21Rik/5730410O10Rik/AI845692/D1Ertd396e/D1Ertd654e	0.0103294	0.666073	1.81713	0.307656	0.619184
BC047153	Rcan2	RCAN2	Csp2/Dscr1l1/MCIP2/ZAKI-4	0.0102995	0.665117	1.80692	-0.299697	0.756596
XM_001472042	Gm1998	GM1998	-	0.0102927	0.665652	1.82866	0.173951	0.597639
BC039230	Mast1	MAST1	9430008B02Rik/SAST/SAST170	0.0102898	0.666437	1.86408	-0.221092	0.643625
AK169948	Pik3r6	PIK3R6	BB220380/p84/p87(PIKAP)/p87PIKAP	0.0102422	0.664332	1.77976	0.388882	0.723931
XM_894864	Gm11556	GM11556	OTTMUSG00000002182	0.0101897	0.661897	1.88114	-0.00631642	0.759402
AK033263	Gse1	GSE1	2210013I18Rik/MGC58013/mKIAA0182	0.0101779	0.662106	1.83923	-0.188297	0.645749
AK030517	Tmem20	TMEM20	AA590464/D330039I19Rik	0.0101433	0.660826	1.82923	-0.0909133	0.504047
Y18881	Mid2	MID2	FXY2/Trim1	0.0100734	0.657238	1.85076	0.174008	0.575154
AK148717	Adc	ADC	4933429I20Rik/AZIN2/Azi2/B930082O19/Odcp	0.0100711	0.658062	1.79827	0.321208	0.63194
AK146866	Plekha7	PLEKHA7	A430081P20Rik/AI414265/MGC90927	0.010065	0.658637	1.84329	-0.000505447	0.623106
BC094227	Dip2a	DIP2A	4931420H10Rik/AI426328/Dip2/Kiaa0184-hp/mKIAA0184	0.010058	0.659154	1.82767	0.317926	0.611048
BC018323	Dbp	DBP	-	0.0100301	0.658306	1.75771	-0.207897	0.809923
BC099451	Rhox9	RHOX9	1600026O01Rik/Gpbox/MGC107479/Psx2	0.0100084	0.657857	1.78474	-0.145602	0.615187
BC085083	Hmgcr	HMGCR	HMG-CoAR/MGC103269/Red	0.0100023	0.658435	1.76729	0.161569	0.964092
BC014746	Dph2	DPH2	9130020C19Rik/AI467389/Dph2l2	0.00993072	0.654702	1.89762	-0.210517	0.906295
XM_885022	Gm6168	GM6168	EG620627	0.00989631	0.653408	1.84745	-0.277734	0.926003
XM_001476927	Gm16388	GM16388	EG546323	0.00988748	0.653802	1.81689	0.0251815	0.627717
AK142052	Plagl1	PLAGL1	Lot1/Zac1	0.00982726	0.650795	1.83337	0.169636	0.576241
NM_001099301	Lcn14	LCN14	OTTMUSG00000012631	0.00980915	0.650571	1.85047	0.0762206	0.564565
BC141498	Gm6498	GM6498	EG624367	0.009801	0.651008	1.85337	0.000342925	0.778248
AK190046	N/A	N/A	N/A	0.00979081	0.65131	1.86589	-0.185835	0.624467
XM_001475469	Gm10525	GM10525	ENSMUSG00000073521	0.00978855	0.652142	1.84205	-0.152131	0.617518
BC065696	Lingo1	LINGO1	4930471K13Rik/AV148400/LERN1/LINGO-1/Lrrn6a/UNQ201	0.00977361	0.65213	1.85481	0.298562	1.03642
XM_001476712	Gm3438	GM3438	-	0.00974327	0.651089	1.84387	0.11097	0.554502
XM_001474156	Gm2624	GM2624	-	0.00972448	0.650818	1.86934	-0.0237676	0.800085
BC090972	Ifitm1	IFITM1	1110036C17Rik/MGC107121/Mil2	0.0097109	0.650895	1.70348	0.0278147	0.956219
AK006870	1700063H06Rik	1700063H06RIK	-	0.00970727	0.651641	1.79931	0.0823441	0.720149
AK029350	Myst1	MYST1	2010203C02Rik/5830450F21Rik/D7Ertd629e/KAT8/MOF	0.0097032	0.652359	1.64696	0.020651	0.923387
AK002449	Cpsf4l	CPSF4L	0610010C04Rik/1500000C01Rik/D11Ertd636e	0.00967762	0.651631	1.90778	0.289909	1.22983
BC120827	G6pd2	G6PD2	G6pdx-ps1/Gpd-2/Gpd2	0.00965973	0.65142	1.81576	-0.0292037	0.882702
AK163184	Fam110b	FAM110B	1700012H17Rik/5031405P22/AW049855	0.00965747	0.652263	1.82685	0.157988	0.82817
BC061066	Cela3b	CELA3B	0910001F22Rik/2310074F01Rik/AI504000/Ela3/Ela3b	0.00963868	0.651991	1.79105	0.550435	1.53623
BC107026	Tmem138	TMEM138	1700113I01Rik/2900055D14Rik/MGC129472	0.00963098	0.652469	1.88684	-0.250472	0.756204
BC096601	Rab40b	RAB40B	SEC4L/rar	0.00961423	0.652335	1.71731	0.113556	0.926144
AK052614	Frk	FRK	BSK/BSK/IYK/C85044/GTK/RAK	0.00952548	0.647308	1.8544	-0.0906857	0.530087
BC109176	Cdon	CDON	CDO/Cd0/MGC129383/Orcam	0.00949741	0.646394	1.85775	-0.0585939	0.558114
AK036345	Per3	PER3	2810049O06Rik/mPer3	0.00949084	0.646944	1.84953	-0.144363	0.591757
DQ314497	Lrfn1	LRFN1	BC004018/MGC7599/SALM2/Semo1	0.00949016	0.647898	1.70218	-0.192124	0.717982
BC003452	Scamp2	SCAMP2	AI875466/Sc2	0.00948043	0.648235	1.74047	0.00841109	0.816606
BC119141	Smad9	SMAD9	MADH6/Madh9/SMAD8A/SMAD8B/Smad8	0.00934731	0.640124	1.80206	-0.144056	1.01547
BC153047	Hist1h2ab	HIST1H2AB	H2A.1/H2a-53	0.00933237	0.640093	1.86374	-0.1012	0.580432
AK013209	Lhx9	LHX9	3110009O07Rik/BB104635/LH2B	0.0092855	0.637869	1.85718	0.0203218	0.655262
BC132026	EG436523	EG436523	-	0.00918838	0.632181	2.09905	0.501265	1.1513
BC013542	Pdzk1ip1	PDZK1IP1	0610007F13Rik/2700030M23Rik/AU046042/Map17	0.00918318	0.632808	1.83144	-0.102694	0.709584
AK155035	P2ry14	P2RY14	A330108O13Rik/Gpr105/P2Y14	0.00916891	0.632812	1.84007	0.0299475	0.539317
AK044766	Mipol1	MIPOL1	1700081O04Rik/6030439O22Rik/D12Ertd19e	0.00908447	0.627966	1.86544	-0.112183	0.56212
BC076579	Cks1b	CKS1B	2410005G18Rik/2610005D03Rik/AA407784/Cks1/sid1334	0.00904915	0.626505	1.84577	-0.0655526	0.749404
BC051150	Lrp2bp	LRP2BP	1700113N17Rik/2310006J04Rik/4930479L12Rik/MegBP	0.00904281	0.627049	1.73714	-0.240904	0.70799
BC145643	Slc24a5	SLC24A5	F630045L20Rik/JSX/NCKX5/NCX5	0.009017	0.626242	1.89489	-0.0371683	0.97066
AK035898	Slc20a1	SLC20A1	AI607883/Glvr-1/Glvr1	0.00901587	0.62715	1.83808	0.144122	0.676454
XM_001477948	Gm6561	GM6561	A630054D14	0.00901587	0.62715	1.85469	0.0304004	0.673544
XM_888439	Gm6462	GM6462	EG623924	0.00901293	0.628926	1.89216	0.0173762	0.594064
AK166082	Tgfbr3	TGFBR3	1110036H20Rik/AU015626/AW215636/TBRIII	0.00900659	0.629478	1.94432	-0.247775	0.786478
AK147553	Zdhhc23	ZDHHC23	Gm1751/Gm779/nidd	0.00899866	0.629921	1.82959	0.286597	0.755202
U17869	Cacna1c	CACNA1C	Cav1.2/Cchl1a1	0.00891694	0.62519	1.79429	0.221836	0.708607
AK051703	Sf3a1	SF3A1	1200014H24Rik/5930416L09Rik/AI159724	0.00887437	0.623196	1.85164	0.16999	0.579155
AK086355	Lsamp	LSAMP	5430428I19/AW046674/B130007O04Rik/D930023J12Rik/Lam/Lamp	0.00883249	0.621242	1.88142	-0.0840313	0.543877
BC006601	Slc35e3	SLC35E3	9330166G04Rik/AI481200	0.00882661	0.621818	1.83485	-0.0135601	0.601685
XM_001472282	Gm2049	GM2049	-	0.00877431	0.619121	1.82911	-0.13285	0.789957
AK016283	N/A	N/A	N/A	0.00876933	0.61976	1.77605	-0.361481	0.973987
XM_001474363	Gm14700	GM14700	OTTMUSG00000017746	0.00871024	0.616571	1.88131	-0.178762	0.705145
DQ914523	Ivns1abp	IVNS1ABP	1190004M08Rik/1700126I16Rik/AA960440/HSPC068/ND1/NS-1/NS1-BP/Nd1-L/Nd1-S/mKIAA0850	0.0086962	0.616565	1.87544	0.202053	0.66052
BC037431	Dcun1d1	DCUN1D1	C85469/Rp42/Tes3/pTes3	0.00867198	0.615836	1.91875	0.0646619	0.690958
XM_136255	Gm4845	GM4845	EG226472	0.00864617	0.614992	1.83805	0.307454	0.736243
XM_001474014	N/A	N/A	N/A	0.00864436	0.615855	1.87996	-0.0528474	0.531715
BC048607	1700001P01Rik	1700001P01RIK	-	0.0086421	0.616688	1.89173	-0.243277	0.639765
BC011511	Rassf3	RASSF3	AW212023/AW322379	0.00859365	0.614223	1.88322	-0.120155	0.539789
AK081652	Mycbp2	MYCBP2	AU023734/AW107953/AW546647/C130061D10Rik/Pam/Phr1/R75243	0.00854565	0.611783	1.81216	0.0717098	0.768312
AK004666	Kcnab1	KCNAB1	Akr8a8/Kvbeta1.1/mKv(beta)1	0.00848634	0.608523	1.85465	-0.325396	0.751504
XM_985548	Syngap1	SYNGAP1	Gm1963/Syngap	0.00847592	0.608764	1.88365	-0.197077	0.680223
BC051132	Sult4a1	SULT4A1	2400007A17Rik/AI853543/BR-STL-1/Sultx3	0.00845645	0.608355	1.86989	0.163242	0.702522
AK163489	2410022M11Rik	2410022M11RIK	-	0.00843155	0.607553	1.61063	-0.0705724	1.01416
AK079777	B230325K18Rik	B230325K18RIK	-	0.0084071	0.606781	1.74525	-0.288566	0.818924
BC052661	Cpa1	CPA1	0910001L12Rik/Cpa	0.00840325	0.607496	1.95925	0.63065	1.57129
Z47205	Zbtb16	ZBTB16	AI467657/PLZF/Zfp145/lu	0.00837835	0.606688	1.89868	0.0689075	0.865637
AK014261	3110079O15Rik	3110079O15RIK	-	0.00835299	0.605846	1.89359	-0.0463702	0.854633
AK017936	5830417I10Rik	5830417I10RIK	-	0.00831586	0.604145	1.87884	0.0884493	0.607549
AK179259	N/A	N/A	N/A	0.00821331	0.597677	1.8964	0.101212	0.61783
AK165102	Tctn2	TCTN2	4432405B04Rik/Tect2	0.00818976	0.596947	1.90431	0.205566	0.797116
BC006950	Ier3	IER3	AI663993/IEX-1/cI-3/gly96	0.00817075	0.596545	1.84239	-0.119257	0.846454
AK047741	A230103J11Rik	A230103J11RIK	-	0.00816124	0.596838	1.87137	-0.0398688	0.823659
BC011322	Kitl	KITL	Clo/Con/Gb/Kitlg/Mgf/SCF/SF/SLF/Sl/Steel/contrasted	0.00815988	0.597728	1.88098	-0.00991917	0.57012
BC017540	Tspyl4	TSPYL4	2610102M01Rik/B230210I21Rik/D10Bwg0791e	0.00810622	0.594784	1.79968	-0.335655	0.633074
BC046343	Ccdc68	CCDC68	BC046343/MGC54896	0.00807544	0.593511	1.88899	-0.0465047	0.518685
BC011486	Bhlha15	BHLHA15	1810009C13Rik/Bhlhb8/Mist1	0.00805891	0.593283	1.87537	0.241889	0.681607
BC008147	Clca2	CLCA2	-	0.00804238	0.593055	1.91554	-0.0857671	0.617873
AK005271	Fam57b	FAM57B	1500016O10Rik/A330104J06Rik/AI413816/AW060769/MGC103222	0.00803581	0.593562	1.87799	0.0170665	0.542793
AK019984	4930412C18Rik	4930412C18RIK	5730591J02Rik	0.00803423	0.594439	1.8883	-0.0104124	0.574823
AK006071	1700017L05Rik	1700017L05RIK	-	0.00802472	0.594732	1.84899	0.0693137	0.717075
AK169541	Zfyve26	ZFYVE26	4930465A13/9330197E15Rik/A630028O16Rik/Gm893/KIAA0321/mKIAA0321	0.00798759	0.592975	1.91184	-0.21683	0.761902
AK122465	Gramd1b	GRAMD1B	3222402H23/A930008A22Rik/AI593249/KIAA1201/mKIAA1201	0.00797446	0.592997	1.91274	0.278146	0.757638
AY512909	Gm14661	GM14661	ENSMUSG00000067835/OTTMUSG00000017608	0.00795069	0.592226	1.87466	-0.117213	0.693053
XM_001480810	Srbd1	SRBD1	AI461933/C85414/D530025C17Rik/MGC117756/MGC198776	0.00791673	0.590693	1.81235	0.0856414	0.883688
AK035105	Stx8	STX8	0610007H08Rik/1110002H11Rik/4930571E13Rik/CARB	0.00787802	0.588799	1.89648	0.0802328	0.557374
BC066153	Bmper	BMPER	3110056H04Rik/CV-2/Crim3/Cv2	0.007871	0.589271	1.86222	-0.167404	0.760953
BC022110	Alas1	ALAS1	ALAS/ALAS-N/Alas-1/Alas-h	0.00784542	0.588353	1.936	-0.324738	0.920966
BC015293	Grem1	GREM1	Cktsf1b1/Drm/ld	0.00782799	0.588044	1.79677	0.0429161	0.85502
BC048372	Pdp1	PDP1	Gm1024/Ppm2c	0.00781554	0.588109	1.89822	0.0909258	0.545413
AK014798	4833447I15Rik	4833447I15RIK	-	0.00778384	0.586724	1.85449	0.357851	0.689682
AF190666	Lmbr1	LMBR1	1110048D14Rik/AU017641	0.00775554	0.58559	1.9021	0.0128016	0.562984
BC125356	Gsc2	GSC2	4930568H22Rik/GSC-2/Gscl	0.00775237	0.586353	1.86177	0.305677	0.630724
XM_976302	Gm7290	GM7290	EG640264	0.00772566	0.585334	1.90531	0.0139426	0.582971
AK163605	Acot6	ACOT6	4632408A20Rik/A330054B07/BE688602	0.00771524	0.58555	1.89338	-0.141298	0.558532
BC015258	Mep1a	MEP1A	AI098089/AW107200/Mep-1/Mep-1a/Mep1	0.00770845	0.586041	1.84672	0.259748	0.690717
DQ665892	Pde4d	PDE4D	9630011N22Rik/Dpde3	0.00761676	0.580069	1.90705	0.0724275	0.59864
AK132682	N/A	N/A	N/A	0.00759956	0.579758	1.92671	-0.103675	0.761004
AK087268	Gpr56	GPR56	Cyt28/TM7LN4/TM7XN1	0.00759548	0.58045	1.89797	-0.228554	0.582643
AK148524	1190005F20Rik	1190005F20RIK	AW226554/C1orf25/MGC70241/Trm1-like	0.00757556	0.579931	1.86662	0.249338	0.614625
BC148420	Cyp2u1	CYP2U1	8430436A10Rik	0.0075459	0.578663	1.86947	0.196089	0.643384
XM_981055	Gm7896	GM7896	-	0.00754092	0.579287	1.90299	-0.151686	0.612642
BC058170	H2-Bl	H2-BL	H2-B1	0.00753141	0.579564	1.90874	0.0624425	0.549716
XM_359354	Gm5408	GM5408	EG386506	0.00750402	0.578464	1.94825	-0.073978	0.697295
BC003315	Zfp239	ZFP239	Mok-2/Mok2	0.00749836	0.579038	1.8924	0.107437	0.615093
XM_001478952	Gm3962	GM3962	-	0.0074936	0.579685	1.88422	0.0645745	0.680317
BC157009	Cort	CORT	CST/PCST	0.00740169	0.573579	1.87565	0.108162	0.668775
XM_619341	Gm5805	GM5805	EG545121	0.00739354	0.573954	1.89713	-0.125332	1.0223
BC057980	Slc25a21	SLC25A21	9930033G19Rik/A630030I10/BB158148	0.00736547	0.572782	2.06305	-0.327434	0.966352
BC046316	Olig1	OLIG1	AI836478/AW494459/Bhlhb6/Olg-1/Oligo1/bHLHe21	0.0073589	0.57328	1.8526	-0.0755235	0.638145
BC005471	Zfp810	ZFP810	BC005471/MGC6652	0.00734509	0.573216	1.91835	-0.386491	0.72278
AK138560	Spnb3	SPNB3	KIAA0302/MGC99874/mKIAA0302	0.00733671	0.573575	1.8962	0.318984	0.827835
AK162975	Bcl2l11	BCL2L11	1500006F24Rik/Bim/Bod	0.00728532	0.570567	1.94204	0.200939	0.6826
BC094417	Tbc1d24	TBC1D24	9630033P11/C530046L02Rik/mKIAA1171	0.00726744	0.570178	1.90936	-0.16602	0.625884
XM_001000017	Gm12617	GM12617	OTTMUSG00000007754	0.00725567	0.570267	1.81794	0.351826	1.20159
AK014659	Bnip2	BNIP2	5730523P12Rik/BNIP2beta/Nip21	0.00723733	0.56984	1.91757	0.00667723	0.713985
AK080181	Sptlc2	SPTLC2	AI173915/LCB2/mKIAA0526	0.00723733	0.56984	1.8913	0.20477	0.640531
BC116681	Bpil1	BPIL1	2310034L21Rik/2310069A01Rik/AV089125/LPLUNC2/MGC144836/MGC144837/RYSR	0.00717847	0.567227	2.29389	0.563647	1.43376
AK031501	Becn1	BECN1	4921513J16Rik/5430417M23Rik/MGC6843	0.00716647	0.567294	2.57548	-0.626411	1.8703
BC031737	Fam12	FAM12	Gm75	0.0071187	0.564524	1.86852	0.205834	0.756601
BC089578	Rab38	RAB38	2310011F14Rik/AU043391/MGC107581/cht	0.00710987	0.564838	1.90945	-0.0354436	0.577421
BC018397	Crabp2	CRABP2	AI893628/Crabp-2/CrabpII	0.00708248	0.563676	1.91597	-0.0364371	0.779041
BC098367	Pcdhgb1	PCDHGB1	MGC101993	0.00703063	0.56056	1.91344	0.151806	0.642268
AK038727	Fam154b	FAM154B	1700129I04Rik/D030069K18	0.00702995	0.561519	1.89428	0.34069	0.672699
AK015158	4930417G10Rik	4930417G10RIK	-	0.00701433	0.561286	1.83462	0.316143	0.7784
AK018414	Ppp4r4	PPP4R4	8430415E04Rik/mKIAA1622	0.00696498	0.558349	1.91448	-0.000938495	0.539902
AK159162	Tcfe3	TCFE3	AI851540/F830016E06Rik/Tfe-3/Tfe3/bHLHe33	0.00694234	0.557546	1.91634	0.0765123	0.548167
AK163915	Ptprs	PTPRS	AL022616/MGC90571/PTP/PTP-NU3/PTPNU-3/PTPsigma/Ptpt9/R-PTP-S/RPTPsigma	0.00694189	0.558525	1.91862	-0.00534741	0.610634
BC079624	Adora1	ADORA1	A1-AR/A1AR/A1R/AA1R/AI848715/BB176431/Ri	0.00693464	0.55896	1.90688	-0.12853	0.700468
BC027745	Pdxk	PDXK	2310036D04Rik/AA119688/C77999	0.00691698	0.558556	1.91954	-0.250457	0.653869
BC002030	Ica1	ICA1	69kDa/ICA69	0.00683888	0.55326	1.84958	0.37227	0.745725
AK079662	A330072L02Rik	A330072L02RIK	-	0.00683616	0.554055	1.90094	0.0643779	0.588565
BC065137	Sema5a	SEMA5A	5930434A13/9130201M22Rik/AI464145/Semaf/semF	0.00683571	0.555037	1.92447	0.144401	0.568017
AK031921	Tmem138	TMEM138	1700113I01Rik/2900055D14Rik/MGC129472	0.0068219	0.554936	1.92967	-0.257532	0.712639
BC067010	2410017P09Rik	2410017P09RIK	-	0.00681578	0.555461	1.94908	-0.1282	0.658695
BC027537	Gins1	GINS1	2810418N01Rik/Gins4/PSF1/mKIAA0186	0.00679224	0.554566	1.89249	0.308195	0.653227
BC028761	Reg1	REG1	-	0.00679133	0.555519	2.35217	0.599965	1.49909
BC078446	Tubg2	TUBG2	AI504772/Tubgl	0.00677979	0.555603	1.92878	-0.213678	0.625682
BC046592	Cyp3a13	CYP3A13	IIIAm2	0.00676688	0.555576	1.93118	-0.313066	0.751689
AK014712	Irak1bp1	IRAK1BP1	4921528N06Rik/AI851240/AIP70/Aabp3/SIMPL	0.00671436	0.552291	1.92098	-0.267473	0.645641
BC027534	Sprr1a	SPRR1A	AI528815/SPR1a/mSPRR1A	0.00671096	0.553041	1.88496	-0.108654	0.647722
AK169465	Smarcal1	SMARCAL1	6030401P21Rik/Mharp	0.00669783	0.552991	1.95566	0.0925962	0.715062
XM_001475753	Ly6g	LY6G	Gr-1/Gr1/Ly-6G	0.00668448	0.552921	1.96375	0.284587	0.89758
BC038925	Mblac1	MBLAC1	MGC49416	0.00667338	0.553039	1.91769	0.0144698	0.639197
AK008488	2010109N18Rik	2010109N18RIK	-	0.00663784	0.551128	1.49492	0.0781666	1.33955
BC132054	Tlr8	TLR8	-	0.00662833	0.551375	1.92635	-0.0430871	0.644533
AK008095	Slc35a2	SLC35A2	AI327289/Had-1/Had1/Sfc8/UGT/Ugalt	0.00662448	0.552094	1.94069	-0.236612	0.743536
BC019517	Nat8	NAT8	0610037O16Rik/Cml4	0.00660682	0.551663	1.66642	0.164948	1.3154
NM_001104531	Cyp2d11	CYP2D11	Cyp2d/P450-2D	0.00658645	0.551004	1.89625	0.294677	0.844296
AK169967	Atp8b4	ATP8B4	A530043E15/Im/MGC161341	0.00657468	0.551063	1.88472	-0.0916763	0.627628
BC049078	Rnf41	RNF41	2210404G21Rik/4930511A05Rik/4933415P08Rik/D10Ertd722e/FLRF/Nrdp1	0.00655362	0.550342	1.92292	0.175914	0.646867
AK075657	Myo5c	MYO5C	9130003O20Rik/BB085560/C330029I24	0.00651989	0.548552	1.80241	-0.0944041	0.813081
AK129091	Phf16	PHF16	5730598B06/AI851988/AW544806/Jade3/mKIAA0215	0.00648978	0.547061	1.93287	-0.266669	0.68397
XM_001481136	Gm5731	GM5731	EG435962	0.00647506	0.546864	2.0188	-0.0864458	0.816894
XM_001474703	Gm7262	GM7262	EG639116	0.00645469	0.546188	1.80215	0.169865	0.874487
AK046172	AW495222	AW495222	-	0.00644269	0.546219	1.98593	-0.113449	0.829627
XM_485172	Gm14231	GM14231	OTTMUSG00000016037	0.00640488	0.544058	1.92979	0.0265176	0.899597
BC053097	Cad	CAD	2410008J01Rik/AU018859/Cpad	0.00638337	0.543276	2.03912	-0.209088	0.956105
AK137304	N/A	N/A	N/A	0.00638269	0.544266	1.92279	0.185401	0.627432
BC066216	Slc6a2	SLC6A2	NE-T/NET/Slc6a5	0.00635009	0.542534	1.91301	0.343244	0.729367
BC021418	Cyp39a1	CYP39A1	-	0.0062944	0.538818	1.91348	0.0146262	0.773167
BC039809	Snx20	SNX20	9130017C17Rik	0.00628444	0.53901	1.92822	-0.0607292	0.554882
AB164616	Ptch1	PTCH1	A230106A15Rik/Ptc/Ptc1/Ptch/mes	0.00626112	0.538054	1.93039	-0.0794665	0.539595
BC080728	1700012B15Rik	1700012B15RIK	1810036A22Rik	0.00623011	0.536433	1.79293	-0.189163	0.98561
BC034297	1700034H14Rik	1700034H14RIK	2700002I20Rik	0.0062206	0.53666	2.41767	-0.559526	1.49386
AK129485	Sbf1	SBF1	2610510A08Rik/B230113C15Rik/MGC37151/Mtmr5/mKIAA3020	0.00619841	0.535793	2.72449	-0.801422	1.90471
AK033987	Slc40a1	SLC40A1	Dusg/Fpn1/IREG1/MTP/MTP1/Ol5/Pcm/Slc11a3/Slc39a1	0.00619479	0.536529	1.86056	0.0290015	1.12524
AK050859	Gspt2	GSPT2	MGC143748/MGC143749	0.00617758	0.53609	1.94004	-0.0334538	0.571526
BC058644	Zmym5	ZMYM5	9830124H08Rik/MGC38922	0.00617328	0.536772	1.92375	-0.029987	0.553836
AF128117	Aire	AIRE	MGC123374/MGC123375	0.00614181	0.535089	1.93708	0.12513	0.657672
BC026438	Mxra8	MXRA8	1200013A08Rik/1700095D18Rik/AI131686/MGC3047	0.00613819	0.53583	2.46555	-0.707976	1.67618
AK030635	Sdk1	SDK1	5330440E10/6720466O15Rik	0.00610899	0.534337	1.92624	0.164995	0.646609
XM_001479276	Gm4299	GM4299	-	0.00608521	0.533313	1.93715	-0.166727	0.809601
XM_001476097	Gm3160	GM3160	-	0.00608001	0.533917	1.99396	0.107374	0.729965
BC001991	Sepp1	SEPP1	AU018766/D15Ucla1/Se-P/selp	0.00605556	0.532829	2.67893	-0.71479	1.90133
AK079763	A430060F13Rik	A430060F13RIK	-	0.00605193	0.533573	1.96284	0.366459	0.741661
AK028709	N/A	N/A	N/A	0.00604831	0.53432	1.95534	-0.0269198	0.706209
XM_001477060	9530048O09Rik	9530048O09RIK	BB115071	0.00597926	0.529279	1.83628	0.266272	1.16286
BC145775	Acvr1b	ACVR1B	6820432J04/ActR-IB/ActRIB/Acvrlk4/Alk4/SKR2	0.005977	0.530141	1.9361	0.0626206	0.807508
BC017626	Cpne8	CPNE8	1200003E11Rik/1500031E20Rik	0.00597202	0.530765	1.97758	-0.212286	0.666951
AK133551	Ankrd6	ANKRD6	-	0.00596885	0.531552	1.93182	0.0302286	0.737098
XM_893860	Gm6941	GM6941	EG629036	0.00595708	0.531576	1.96198	-0.188666	0.983918
AK133055	Klhl15	KLHL15	6330500C13Rik/MGC47138	0.0059444	0.531518	1.99525	0.0285366	0.685623
AK154197	Cdk6	CDK6	5830411I20/AI504062/Crk2	0.00594349	0.532515	1.95116	-0.047706	0.564842
BC051969	Syt3	SYT3	AI385753/sytIII	0.00593896	0.533191	2.01737	-0.214881	0.880856
BC013080	Grhl1	GRHL1	LBP-32/MGR/Tcfcp2l2	0.00590953	0.531629	2.07725	-0.125516	0.915819
BC070420	Camk4	CAMK4	A430110E23Rik/AI666733/CaMKIV/CaMKIV/Gr/D18Bwg0362e	0.00587444	0.529551	1.94306	0.0702283	0.700582
XM_001477939	Gm3789	GM3789	-	0.00585588	0.528957	1.99081	-0.103211	0.835916
BC010805	Sectm1b	SECTM1B	1810003C24Rik/K12/Sectm1	0.00584841	0.529365	1.95494	0.00442584	0.545764
BC009165	Thrsp	THRSP	S14	0.0058235	0.528193	1.87704	-0.153217	0.904906
BC096469	Metap1	METAP1	1700029C17Rik/AW047992/KIAA0094/mKIAA0094	0.00581264	0.528292	2.13686	-0.318941	1.06622
AK205936	Serpinh1	SERPINH1	BERF-1/Cbp1/Cbp2/Hsp47/J6/Serpinh2/colligin/gp46	0.00574676	0.523382	1.96587	-0.162542	0.598709
XM_001479809	A930028N01Rik	A930028N01RIK	-	0.00573974	0.523822	2.00578	-0.416471	0.959979
BC064681	Gm5069	GM5069	EG277333/MGC68323	0.00573136	0.524141	1.9887	0.175619	0.727469
AK019691	4930522O17Rik	4930522O17RIK	-	0.00573046	0.525145	2.00225	0.19753	0.816771
AY187009	Trem2	TREM2	Trem2a/Trem2b/Trem2c	0.00572616	0.525842	1.84528	0.21876	0.857719
BC013268	Wif1	WIF1	AW107799	0.00564352	0.519333	1.96441	-0.25726	0.769579
AK014209	3110053B16Rik	3110053B16RIK	-	0.00562971	0.519144	1.96178	-0.204738	0.750867
AB106541	Grb10	GRB10	5730571D09Rik/AI325020/Meg1/mKIAA0207	0.00561273	0.518661	1.90948	0.0684903	0.724207
XM_484573	Rpl26l1	RPL26L1	EG433050/Gm5489	0.00558624	0.517296	2.0034	-0.0684828	0.69918
AK012970	Dpf3	DPF3	2810403B03Rik/C78788/CERD4/cer-d4	0.00556247	0.516176	1.9562	0.236632	0.745889
AK172547	1700106N22Rik	1700106N22RIK	AI480743/AV099781	0.00550361	0.51179	1.97518	-0.118379	0.639686
AK089162	6430573F11Rik	6430573F11RIK	-	0.0054941	0.511983	1.94833	-0.10523	0.584428
BC010552	Slc44a3	SLC44A3	BC010552/MGC18084/MGC38127	0.00546694	0.510529	1.94777	-0.0733273	0.553456
XM_142195	Gm4995	GM4995	EG245651	0.00546467	0.511398	2.06372	-0.0857904	0.82809
XM_990939	Gm7308	GM7308	EG640703	0.00542641	0.508896	2.00792	0.104639	0.838438
BC037770	N/A	N/A	N/A	0.00541668	0.509064	1.94912	0.132316	0.694115
AK007460	1810012K16Rik	1810012K16RIK	-	0.00541668	0.509064	1.97682	-0.123234	0.568859
AK049003	Rps6kc1	RPS6KC1	AA682037/B130003F20Rik/C80612/RPK118	0.00540264	0.509915	1.97406	-0.0658816	0.577401
BC035927	Slc22a12	SLC22A12	AI987855/OAT4L/Rst/Slc22al2/URAT1	0.00539562	0.510343	2.00074	0.159534	0.775869
AK165261	Mpp1	MPP1	55kDa/C130070C03Rik/p55	0.00537547	0.509528	1.96457	0.0639417	0.542113
BC141492	Gm5409	GM5409	EG386551/Try10l	0.00534898	0.508108	2.49632	0.679032	1.70585
BC100404	Cpm	CPM	1110060I01Rik/5730456K23Rik/AA589379/E030045M14Rik/MGC118152	0.00531503	0.50597	1.95067	-0.00621597	0.672254
BC068162	Spin2	SPIN2	BC068162/MGC93001	0.00529986	0.505616	2.0566	0.255297	0.80552
BC029684	BC029684	BC029684	-	0.00529895	0.506623	1.9606	0.0723965	0.622769
XM_001479681	Gm15628	GM15628	OTTMUSG00000024577	0.00529284	0.507137	1.99599	-0.0890243	0.660551
AK202089	Trpm1	TRPM1	4732499L03Rik/AI606771/Ltrpc1/Mlsn1/melastatin	0.00526658	0.505717	1.97458	-0.0048422	0.640565
BC054522	Tfrc	TFRC	2610028K12Rik/AI195355/AI426448/AU015758/CD71/E430033M20Rik/Mtvr-1/Mtvr1/TFR/TFR1/Trfr/p90	0.00526499	0.506667	1.89422	0.164872	1.08478
AK147442	Sort1	SORT1	2900053A11Rik/AI852375/Ntr3/Ntsr3	0.00520522	0.502009	1.9809	-0.252662	0.730142
AK078928	Golim4	GOLIM4	3110027H23Rik/GIMPC/GPP130/Golph4/MGC102202/P138	0.00519549	0.502166	1.87843	-0.0310894	0.971628
AB286960	Oscp1	OSCP1	1810007P19Rik/5730415O04/6030436A01Rik	0.00519277	0.503004	1.9519	0.130251	0.708827
XM_001472368	Gm2090	GM2090	-	0.0051638	0.501297	1.92591	0.430415	0.859857
XM_001472595	Gm7300	GM7300	-	0.00515655	0.501696	2.0164	-0.0361182	0.656345
AK076641	Ttc39a	TTC39A	4922503N01Rik/MGC37599	0.00514365	0.501545	2.0005	-0.158411	1.00487
AK081381	Rhobtb3	RHOBTB3	1700040C17Rik/2610033K01Rik/4930503C18Rik/AI317148/AW208826/mKIAA0878	0.00514274	0.502566	2.05508	0.272717	0.991488
BC027259	Slc38a2	SLC38A2	5033402L14Rik/AI316867/ATA2/SAT2/mKIAA1382	0.00513663	0.503082	1.98081	0.198131	0.748908
BC006872	Cel	CEL	1810036E18Rik/BAL	0.00513368	0.503911	2.25665	0.804767	1.9115
XM_994853	Gm9034	GM9034	EG668192	0.00511671	0.503363	1.93034	-0.0496304	1.01696
XM_001481002	Gm6234	GM6234	-	0.00511625	0.504442	1.9879	-0.0320621	0.605011
BC015078	Slc22a18	SLC22A18	AW260131/BWR1A/BWSCR1A/HET/ITM/Impt1/Orctl2/Slc22a1l/TSSC5/p45-BWR1A	0.00506599	0.500604	2.60516	-0.624142	1.63367
AK033736	Fa2h	FA2H	FAAH/Faxdc1/G630055L08Rik	0.00502253	0.497422	2.01272	0.266583	0.728853
XM_124858	Gm4879	GM4879	EG232887	0.00498064	0.494382	2.01661	0.0183912	0.668433
AK041077	Nrg4	NRG4	AI552600	0.00490299	0.48777	1.92342	-0.157319	1.11048
BC086680	Arhgap19	ARHGAP19	4933411B03Rik/AI120128/AW546831/FLJ00368/mFLJ00368	0.00489778	0.488352	1.98025	0.019836	0.586996
AK033356	Tfdp2	TFDP2	1110029I05Rik/A330080J22Rik/DP-3/DP3	0.00485884	0.485566	2.00386	-0.135931	0.673367
AK079080	Pak7	PAK7	2900083L08Rik/6430627N20/MGC117585/Pak5	0.00485884	0.485566	2.00622	0.263922	0.69785
BC115516	Ctrc	CTRC	1810044E12Rik/MGC107504	0.00485658	0.487545	2.54577	0.622197	1.78775
BC060196	Dzip1	DZIP1	2510025K24Rik/2810422M04Rik/mKIAA0996	0.00482647	0.485626	2.05518	-0.165813	0.866134
AK039487	A330049N07Rik	A330049N07RIK	-	0.00482307	0.486393	1.95991	-0.292746	0.899412
AK077082	Tmem146	TMEM146	4933402B14Rik/619718/AW045609/Gm6095	0.00478368	0.483524	1.98792	-0.0923813	0.644827
AK049146	C330024D21Rik	C330024D21RIK	-	0.00478029	0.484289	1.99631	0.0659527	0.566454
AK039537	Kidins220	KIDINS220	3110039L19Rik/AI194387/AI316525/C330002I19Rik/mKIAA1250	0.00476738	0.484092	1.95569	-0.131737	0.695321
AK144199	Gdf15	GDF15	MIC-1/NAG-1/SBF	0.00476376	0.484839	2.00003	-0.174011	1.02964
XM_001479103	Gm4114	GM4114	-	0.00476195	0.485774	1.90036	-0.332421	0.913558
BC141493	Ssxb5	SSXB5	-	0.00475334	0.486019	2.01454	-0.0493645	0.654476
BC017621	Pim3	PIM3	BC026639/Kid1/MGC27707/MGC37517	0.00475199	0.487007	2.00549	-0.145674	0.727085
AK029443	4833438C02Rik	4833438C02RIK	AI837757	0.00475063	0.488	2.02105	0.144133	0.838521
XM_001472514	Gm2084	GM2084	-	0.00470535	0.484476	2.01009	-0.265573	0.790576
BC062129	Coq10b	COQ10B	1500041J02Rik/1700030I21Rik/9530077A17Rik/AV002237/AW742641	0.00470263	0.485327	1.85695	-0.0299593	1.10827
XM_001477777	Gm3250	GM3250	-	0.00467365	0.483466	1.95449	0.286211	0.920395
AF070066	Cit	CIT	C030025P15Rik/CRIK/CRIK-SK/Cit-k	0.00467365	0.483466	2.01031	0.00906722	0.587209
BC079612	Gm9954	GM9954	ENSMUSG00000054714	0.00466596	0.484941	2.03744	0.234462	0.770228
BC148527	Tas1r3	TAS1R3	Sac/T1r3	0.0046157	0.480849	2.01783	-0.0937284	0.630584
XM_884461	Gm6126	GM6126	EG620071	0.00458898	0.479196	2.01766	-0.132989	0.922836
AK148135	Jph4	JPH4	9330157P13Rik/AI425998/JP-4/JPHL1	0.00457291	0.478649	1.96297	0.311331	0.824141
BC043072	Tspan3	TSPAN3	1700055K04Rik/TM4-A/Tm4sf8	0.00453895	0.476223	1.98098	-0.110745	0.944081
AK160789	Ntrk2	NTRK2	AI848316/C030027L06Rik/Tkrb/trkB	0.00452242	0.475619	2.01181	0.0664426	0.674966
XM_890094	Gm6594	GM6594	EG625514	0.00448394	0.472697	2.0248	0.0797413	0.763872
BC125440	Cyp1a1	CYP1A1	AHH/AHRR/CP11/Cyp1a2/P450-1	0.00445451	0.470718	2.00983	-0.0850286	0.620646
AK169807	C330024D21Rik	C330024D21RIK	-	0.00445247	0.471631	1.88959	0.374181	0.866183
XM_001474095	Gm2601	GM2601	-	0.0044287	0.47024	2.10913	-0.324954	0.891807
AK156450	Ifih1	IFIH1	9130009C22Rik/Helicard/Hlcd/MDA5/MGC90959	0.00441421	0.469831	1.96397	0.338962	0.897263
BC063331	Zfp791	ZFP791	EG244556/MGC117728	0.00436734	0.465966	2.01738	0.250891	0.817525
XM_357052	Gm5244	GM5244	EG383436	0.00435308	0.465569	1.90048	-0.00321325	1.1212
D90343	Tnc	TNC	AI528729/C130033P17Rik/Hxb/MGC144208/MGC144209/TN/TN-C/Ten/cytotactin/tenascin-C	0.00433882	0.46517	2.06642	0.328031	0.83501
AK153590	N/A	N/A	N/A	0.00432026	0.464307	2.02364	-0.179065	0.694478
BC126923	Hist1h2ba	HIST1H2BA	-	0.00430101	0.463366	2.03428	-0.205279	0.870884
AK042009	Il7	IL7	A630026I06Rik/Il-7/MGC129342/hlb368	0.00429988	0.464377	2.05916	0.169776	0.694148
BC116723	Mpp4	MPP4	Dlg6	0.00423015	0.457966	1.97087	-0.371211	1.03798
D17583	Pcsk5	PCSK5	PC5/6A/PC5A/PC6/SPC6	0.00420457	0.456315	2.08438	-0.194708	0.922365
AK048228	Tfrc	TFRC	2610028K12Rik/AI195355/AI426448/AU015758/CD71/E430033M20Rik/Mtvr-1/Mtvr1/TFR/TFR1/Trfr/p90	0.00420389	0.457365	2.00055	0.0389726	1.00749
AK044512	Mprip	MPRIP	9530046C02/AA536749/AI647711/C76423/MGC67316/RIP3/Rhoip3/mKIAA0864/p116Rip	0.004198	0.457852	2.02583	0.103176	0.59217
AK039336	Magi2	MAGI2	Acvri1/Acvrinp1/Acvrip1/Magi-2/S-SCAM/mKIAA0705	0.00418804	0.457896	2.03285	0.179281	0.752188
BC119137	Pde5a	PDE5A	Cgbpde/Cn5n/Pde5/Pde5a1	0.00417219	0.457295	1.88914	-0.00492406	0.916421
AK041749	Mcm10	MCM10	2410041F14Rik/AU018508/C330019M07Rik/C79164	0.00413846	0.454726	1.9884	0.038221	0.882944
AK142528	Abcg2	ABCG2	ABC15/ABCP/AI428558/BCRP/Bcrp1/MXR/MXR1	0.00412669	0.454564	2.03266	0.0295366	0.695779
BC056343	Sort1	SORT1	2900053A11Rik/AI852375/Ntr3/Ntsr3	0.00412601	0.455625	2.02327	0.0929215	0.636176
BC011099	Epb4.1l4a	EPB4.1L4A	Epb4.1l4/NBL4	0.00412239	0.456366	1.89362	0.173238	0.93919
AK034722	Fam38b	FAM38B	5930434P17/9030411M15Rik/9430028L06Rik/FLJ23403/Fam38b2/MGC182702	0.00407756	0.452538	2.03049	-0.0506161	0.659943
AK010129	2310069G16Rik	2310069G16RIK	-	0.00401734	0.446977	2.03213	0.0986843	0.873108
BC027277	Nme4	NME4	2610027N22Rik/2810024O08Rik/5730493H09Rik/NM23-M4/Nm23M4	0.00397342	0.443207	2.00639	-0.172661	0.609805
BC030450	Dync2li1	DYNC2LI1	4933404O11Rik/CGI-60/D2lic/LIC3/MGC40646/MGC7211/mD2LIC	0.00396391	0.443266	2.14486	-0.162758	0.920021
AK035290	Fbxl21	FBXL21	D630045D17Rik/FBL3B/FBXL3B	0.00396142	0.444112	2.05703	-0.32394	0.826842
AK143805	Zcchc4	ZCCHC4	4930449I23Rik	0.00395622	0.444657	2.03543	0.0144042	0.693514
BC113756	Mela	MELA	80kDa/Ag/MGC130515/env/gag/gag-pol/pol	0.00395395	0.445536	2.06416	0.101065	0.708411
AK165256	Vopp1	VOPP1	AW146242/Ecop	0.00394308	0.445448	2.07068	0.0613317	0.772616
BC048501	Dnajb13	DNAJB13	1700014P03Rik/Tsarg	0.00394263	0.446538	2.07222	0.129259	0.793982
AK138781	Nrd1	NRD1	2600011I06Rik/AI875733/MGC25477/NRD-C	0.00391705	0.444781	2.04738	0.198731	0.8445
BC062101	E2f2	E2F2	9230110J10/E130207A07	0.00391252	0.445412	2.02275	0.01433	0.597601
BC015272	Ugt2b38	UGT2B38	9430041C03Rik/AA986709	0.00388196	0.443075	2.29449	-0.345152	1.08964
BC049096	Rcan2	RCAN2	Csp2/Dscr1l1/MCIP2/ZAKI-4	0.00388128	0.444145	2.04305	-0.165575	0.73125
XM_001472168	Gm2023	GM2023	ENSMUSG00000078736/ENSMUSG00000078738	0.00378982	0.434805	2.02675	-0.0315499	0.614864
BC024495	Sfrp1	SFRP1	2210415K03Rik/AW011917/AW107218/AW742929/sFRP-1	0.00376356	0.432917	2.04421	0.152519	0.827504
XM_001472215	Gm2037	GM2037	-	0.00376016	0.433655	2.22421	0.0614767	0.963729
BC061061	Pnlip	PNLIP	1810007A24Rik/MGC74173/PTL	0.00375654	0.434372	2.03718	0.941235	2.11098
L36132	Frk	FRK	BSK/BSK/IYK/C85044/GTK/RAK	0.0037228	0.431601	2.0481	-0.138242	0.603303
AK138956	Dak	DAK	BC021917/MGC28742	0.00369632	0.429658	2.05688	-0.0537498	0.648086
AK183279	N/A	N/A	N/A	0.00367322	0.4281	2.13162	0.326841	1.08576
AK165387	Zfp821	ZFP821	4930566A11Rik	0.0036687	0.428704	2.43838	-0.429763	1.40372
BC109158	Selp	SELP	CD62P/Grmp/MGC129336/MGC129337/P-selectin/PADGEM	0.00363813	0.42626	2.14734	-0.425369	0.880954
XM_001475724	Gm3117	GM3117	-	0.00362862	0.426277	2.09225	-0.357417	0.771831
BC062886	Pacs1	PACS1	AI325977/MGC37046	0.0036035	0.424453	2.05108	-0.134961	0.623737
BC069180	Rragb	RRAGB	MGC69750/MGC95567	0.0036001	0.425187	2.00863	-0.16581	0.698264
BC033442	Kcnj16	KCNJ16	6430410F18Rik/AI132396/Kir5.1	0.00356863	0.422601	1.99646	-0.237356	0.700765
AK184960	Ldlrad3	LDLRAD3	6430500P08/AI194318	0.00354939	0.421452	2.0337	-0.119895	0.615298
S69381	N/A	N/A	N/A	0.00352652	0.419865	2.11293	-0.341102	0.85733
XM_001480723	Gm4465	GM4465	-	0.00351679	0.419838	2.11944	0.177623	0.756006
AK172515	Cd83	CD83	MGC130312/MGC130313	0.00351452	0.420705	2.06894	-0.029277	0.658581
BC061135	Try4	TRY4	0910001B19Rik/Td	0.00350298	0.420462	1.75218	1.46109	2.63932
AK155891	Lepr	LEPR	LEPROT/Leprb/MGC105189/Modb1/OB-RGRP/Obr/db/diabetes/obese-like/obl	0.00348826	0.419837	2.02632	-0.268884	0.915906
BC090985	Pnliprp1	PNLIPRP1	Plrp1	0.0034783	0.419781	2.2363	0.458522	0.975541
BC116980	Galr2	GALR2	MGC151357/MGC151359/mGalR	0.00346766	0.419644	2.06263	0.0166864	0.621534
AK136496	Gucy2c	GUCY2C	AI893437/GC-C/Gcc/MGC107510	0.00345227	0.418929	2.05187	0.000398556	0.717659
AK005967	0610009L18Rik	0610009L18RIK	-	0.00343144	0.417548	2.06064	0.0429453	0.619034
BC039645	Pih1d2	PIH1D2	2700059L22Rik	0.00342985	0.418508	2.05607	0.256864	0.7014
BC050750	Csl	CSL	1700007H16Rik	0.00341672	0.418061	2.11524	-0.172283	0.841528
XM_001479810	LOC100043194	LOC100043194	-	0.00340857	0.418222	2.16184	-0.250472	1.0742
BC031800	Zg16	ZG16	1810010M01Rik/AI593689/ZG16p	0.00333114	0.409861	2.48236	0.655269	1.6672
BC042935	Clps	CLPS	2200003J09Rik	0.00332164	0.409832	2.64945	0.626606	1.66322
BC048952	Fcgbp	FCGBP	A430096B05Rik	0.00332073	0.410868	2.08063	0.000170072	0.764623
AK078493	Frmd4a	FRMD4A	2700017I06Rik/5330420J21/AI594879/C230040M21Rik/FRMD4/Gm13190/OTTMUSG00000010806/mKIAA1294	0.0033196	0.411882	2.0853	-0.00845536	0.927058
BC005602	Elovl7	ELOVL7	9130013K24Rik/AI840082	0.00330375	0.41107	2.03862	0.194831	0.821577
XM_001474704	Gm10200	GM10200	ENSMUSG00000067125	0.00330194	0.412006	2.08676	-0.179803	0.8736
AK046519	Fam60a	FAM60A	Ppcs1/Pptcs1/Tera	0.003299	0.412805	2.07471	-0.126264	0.718201
AK141343	Dnd1	DND1	BC034897/MGC41452/RBMS4/Ter	0.00329107	0.412983	2.1119	0.28293	0.885386
AK035865	Caln1	CALN1	9630012C17Rik/Cabp8/MNCb-0849	0.00326843	0.411311	2.07264	-0.240163	0.871501
BC048546	BC048546	BC048546	MGC58520	0.00326391	0.411914	2.10782	0.138564	0.721185
XM_001480094	Gm4416	GM4416	-	0.00325349	0.411776	2.14067	-0.207932	0.851966
XM_485799	Nat8b	NAT8B	EG434057	0.00325304	0.412902	2.13569	-0.0642423	0.813825
BC082551	Lepr	LEPR	LEPROT/Leprb/MGC105189/Modb1/OB-RGRP/Obr/db/diabetes/obese-like/obl	0.00321048	0.408674	2.11691	-0.0984047	0.716379
BC051461	Lrtm1	LRTM1	A930016D02Rik/MGC118429	0.0031944	0.407803	2.07235	-0.187027	0.738715
BC004048	Wif1	WIF1	AW107799	0.00317901	0.407015	2.09785	-0.37594	0.801983
BC012662	Fhit	FHIT	AW045638/Fra14A2	0.0031772	0.407965	2.04675	0.0598735	0.946967
AK012899	Naaladl2	NAALADL2	2810043G22Rik/EG635702/Gm1021	0.00317674	0.409096	2.08231	-0.15773	0.813101
BC130261	Cyp7a1	CYP7A1	-	0.00312151	0.403158	1.98858	-0.422862	0.98771
AK138418	Tut1	TUT1	2700038E08Rik/PAPD2/Rbm21	0.00311992	0.404135	2.08753	-0.0302057	0.607017
AK142740	Cyp2u1	CYP2U1	8430436A10Rik	0.00309162	0.401647	2.08835	-0.216287	0.826056
BC045150	Oscp1	OSCP1	1810007P19Rik/5730415O04/6030436A01Rik	0.00306966	0.399971	2.09747	-0.154913	0.790511
XM_994314	Gm8300	GM8300	EG666806	0.00306808	0.400947	2.13778	0.146571	0.722637
XM_001481117	Gm4679	GM4679	-	0.00304951	0.399703	2.14906	-0.23022	0.831665
XM_001477681	Gm10161	GM10161	ENSMUSG00000066407	0.00304793	0.400685	2.10209	0.13852	0.699228
AK154322	Mctp1	MCTP1	2810465F10Rik	0.00300265	0.39591	2.22482	0.289427	1.11266
AK144922	Ly75	LY75	CD205/DEC-205/DEC205	0.00290802	0.384581	2.09038	0.0246304	0.60734
AK138031	Ilvbl	ILVBL	5830463I21/AI415009	0.00290756	0.385676	1.80681	-0.261499	1.15397
BC066167	Fam122b	FAM122B	4632404H22Rik/AI256344	0.00290575	0.386596	2.10105	0.00430671	0.755676
AK075931	Mthfd1l	MTHFD1L	2410004L15Rik/AI647056/Fthfsdc1	0.00289149	0.385861	2.11878	-0.28878	0.947339
BC116724	Serpina3c	SERPINA3C	1A1/Kalbp/Klkbp/MGC144822/spi2	0.00288787	0.386545	2.11596	0.234809	0.727726
AK184851	N/A	N/A	N/A	0.00288764	0.38769	2.63334	0.497726	1.44539
AF059177	Erbb4	ERBB4	-	0.00288764	0.38769	2.47246	-0.406887	1.23087
XM_001473056	Gm9808	GM9808	ENSMUSG00000046620	0.00287021	0.387706	2.27756	0.274244	0.97574
NM_001111296	Sult2a1	SULT2A1	Std/Sth1/mSTa1	0.00284168	0.385031	2.20558	-0.447187	1.12519
BC003305	Lpl	LPL	-	0.00281678	0.382831	2.09622	0.0224539	0.696727
XM_001478172	Gm13959	GM13959	OTTMUSG00000015181/Trav7d-4	0.0027758	0.378426	2.18112	-0.0302965	0.827702
BC001990	Unc119	UNC119	D11Bhm52/HRG4/MRG4/Rg4/Rtg4/Unc119h	0.00276562	0.378204	2.09843	-0.0516791	0.666138
AK151554	Spc25	SPC25	2600017H08Rik/2610205L13Rik/Spbc25	0.00274796	0.376957	2.11955	-0.259228	0.698173
AK136613	Gm10451	GM10451	ENSMUSG00000073000	0.00271785	0.373988	2.2181	-0.492486	0.96648
AF408394	C730048C13Rik	C730048C13RIK	AA986766/UST1R	0.00268276	0.370312	2.09711	-0.140035	0.626486
AY540025	Mid1	MID1	61B3-R/DXHXS1141/Fxy/MGC60591/Trim18	0.00266147	0.368527	2.10517	-0.117565	0.65759
AK185421	Srcap	SRCAP	B930091H02Rik/D030022P06Rik/F630004O05Rik	0.00265898	0.36934	2.17534	-0.26511	0.784264
BC058942	Mapk4	MAPK4	A330097D03Rik/Erk3/Prkm4/p63Mapk	0.0026488	0.369085	2.34428	-0.42254	1.35569
BC125476	Cpeb1	CPEB1	AU024112/Cpeb/MGC159179/mCPEB	0.00263906	0.368892	2.12296	-0.269867	0.772533
BC132554	Lhx3	LHX3	Lim3/P-LIM/mLIM3/mLim-3	0.00263023	0.368825	2.12538	-0.170336	0.6717
AK029745	Ttll8	TTLL8	1700019P01Rik/4933401B17	0.00259197	0.364618	1.9817	0.202802	1.29976
AK002926	Klf13	KLF13	0610043C13Rik/9430029L20Rik/Bteb3/FKLF-2/FKLF2/NSLP1/RFLAT-1/RFLAT1	0.00256548	0.362045	1.93965	0.129078	1.38671
BC031503	LOC236260	LOC236260	-	0.0025519	0.361282	2.20646	-0.0146188	0.908153
BC018285	Cyp2d34	CYP2D34	MGC18824	0.00253651	0.360257	2.08493	-0.0640554	1.23973
NM_009286	C730007P19Rik	C730007P19RIK	MGC159068/MGC159070/Sth2/Sult2a2/mSTa2	0.0025322	0.360806	2.22653	-0.280214	0.945918
BC024526	Aqp4	AQP4	WCH4	0.00253039	0.361715	2.05594	0.152048	1.04968
BC015257	Orc2l	ORC2L	AU041563/Orc2	0.00252134	0.361591	2.23451	-0.254707	0.863695
AB056442	AB056442	AB056442	mOAT6-L/mOAT6-S	0.002515	0.361857	2.13984	-0.0836516	0.645994
NR_003293	D030028A08Rik	D030028A08RIK	-	0.00250413	0.361471	2.13984	-0.234198	0.75189
AK044005	Upp2	UPP2	1700124F02Rik/AI266885/UDRPASE2/UP2/UPASE2	0.00249666	0.361574	2.09823	-0.202419	1.10278
NM_001110778	Adam11	ADAM11	AW060611/Mdc	0.00249576	0.362632	2.12422	0.219662	0.730712
BC034839	Nrg4	NRG4	AI552600	0.0024876	0.36264	2.17217	0.368765	1.36304
BC055069	Gm13212	GM13212	OTTMUSG00000010965	0.00245002	0.358344	2.09208	-0.158096	0.90067
AK143206	Itpr2	ITPR2	AI649341/InsP3R-2/InsP3R-5/Ip3r2/Itpr5	0.00243893	0.357907	2.12547	-0.0880617	0.621992
AK016961	4933428C19Rik	4933428C19RIK	-	0.00238935	0.3518	2.12951	0.0102551	0.630729
BC019993	Taf1b	TAF1B	4930408G01Rik/A230108M10Rik/TAFI68/Tafi86	0.00235856	0.348428	2.22134	0.0151598	0.811514
BC053501	Hsd3b6	HSD3B6	D19210	0.00235607	0.349228	2.22524	0.26538	0.854544
BC058175	Bcl2l11	BCL2L11	1500006F24Rik/Bim/Bod	0.00235267	0.349899	2.16796	0.167116	0.717272
BC011475	Sez6l2	SEZ6L2	AI835913/AW121566/BSRP-A/MGC19060/MGC90604/Psk1	0.00233886	0.34902	2.19435	-0.432433	0.886035
AK040960	A530020G20Rik	A530020G20RIK	-	0.00231396	0.346475	2.0085	-0.155194	1.05651
BC145883	Apol11b	APOL11B	A330102K04Rik/MGC175770	0.00229245	0.344422	2.15673	0.150251	0.994932
NM_001111058	Cd33	CD33	Siglec-3/gp67	0.00228657	0.34471	2.17795	-0.123799	0.805829
AK019053	N/A	N/A	N/A	0.00227978	0.344863	1.9812	-0.176732	1.19372
AK181679	N/A	N/A	N/A	0.00227932	0.345979	2.20209	-0.000560681	0.749872
XM_001474555	Gm11567	GM11567	OTTMUSG00000002206	0.00227525	0.346552	2.19538	0.115829	0.728331
XM_890347	Hmgb1l	HMGB1L	HMG-L6/Hmgl6	0.00224831	0.343633	2.19932	0.0819285	0.713777
BC052315	Bcl6	BCL6	Bcl5	0.00224695	0.344618	2.28086	0.0285425	0.993696
AK040102	C920009B18Rik	C920009B18RIK	-	0.00224242	0.345122	2.15057	0.24909	0.794282
AK032504	6430573F11Rik	6430573F11RIK	-	0.00220733	0.340909	2.20446	-0.214473	0.883231
AK003037	Lrrc57	LRRC57	2810002D13Rik/AA407405	0.0021942	0.34007	3.14819	-0.668106	1.88677
BC110549	Fcamr	FCAMR	MGC129330/MGC129331	0.00212764	0.330915	2.03992	-0.192615	1.00441
AF193342	Eif2ak4	EIF2AK4	2610011M03/GCN2/MGCN2	0.00212673	0.331943	2.17367	0.0981685	0.705977
BC130030	Uap1l1	UAP1L1	5730445F03Rik	0.00211813	0.331773	2.18216	-0.011117	0.668973
XM_001472704	Gm2194	GM2194	-	0.00209029	0.328576	2.21372	0.160831	0.723785
AK006229	Fam71e1	FAM71E1	0610007G24Rik/1700021N13Rik/1700021P22Rik/GARI-L5/MGC161173	0.00204455	0.322536	2.21343	-0.0911155	0.77895
BC058750	Slc9a7	SLC9A7	A530087D17Rik/NHE7	0.00199045	0.315125	2.20933	-0.127528	0.830832
BC018443	Rab27b	RAB27B	2310021G14Rik/B130064M09Rik	0.00198592	0.31554	2.20125	-0.135425	0.752058
AK018455	Kif16b	KIF16B	8430434E15Rik/AA623607/AI789011/C80253/C80902/mKIAA1590	0.00196781	0.313791	2.23555	-0.0580688	0.784033
BC148598	Gabrb3	GABRB3	A230092K12Rik/AW049585/Cp1/Gabrb-3/beta3	0.00196192	0.313985	2.19	0.195242	0.682221
BC027216	Angpt2	ANGPT2	Agpt2/Ang-2/Ang2	0.00193453	0.310727	2.20483	0.0895933	0.821628
AK140748	Meis1	MEIS1	C530044H18Rik/Evi8	0.00193204	0.31146	2.17287	-0.0663672	0.65218
AK161191	AI506816	AI506816	-	0.00193023	0.312308	2.24073	-0.0919523	0.806019
BC156397	Plxna3	PLXNA3	KIAA4078/Plxn3/Plxn4/SEX/mKIAA4078	0.00191936	0.311691	2.19435	0.0418398	0.728404
BC039930	Mansc1	MANSC1	9130403P13Rik	0.00191438	0.31203	2.18755	0.172249	0.696092
BC146284	Prss2	PRSS2	TRY8/TRYP/Ta/Tesp4/Try2	0.0019094	0.31237	2.78097	0.561493	2.04772
U26461	Ica1	ICA1	69kDa/ICA69	0.00186412	0.306097	2.19147	-0.143722	0.688228
AK017652	Zfp292	ZFP292	5730450D02Rik/5830493J20Rik/9430062L07Rik/AI449016/Krox-10/Zfp-15/Zfp15/Zn-15/Zn-16/mKIAA0530	0.00186299	0.307052	2.86001	0.621104	1.7771
AK013897	Polr3f	POLR3F	2810411G20Rik/3010019O03Rik/3110032A07Rik/MGC11656/RPC39/RPC6	0.0018562	0.307079	2.25122	0.049579	0.756722
XM_895931	Gm13777	GM13777	OTTMUSG00000014339	0.00185031	0.307256	2.26538	-0.187395	0.946333
XM_001474449	Gm15035	GM15035	OTTMUSG00000018820	0.00183039	0.305094	3.77483	-0.950308	2.34376
BC031719	Dctd	DCTD	6030466N05Rik	0.00182337	0.305076	2.21338	0.458106	0.970425
AK171705	Tuft1	TUFT1	-	0.0017953	0.301521	2.28491	-0.0429699	0.851129
NM_181045	Caln1	CALN1	9630012C17Rik/Cabp8/MNCb-0849	0.00178533	0.300992	2.35284	-0.259835	1.13646
BC068250	BC066028	BC066028	-	0.00175998	0.297854	2.14433	-0.071819	0.954727
AK122550	Syne1	SYNE1	8B/A330049M09Rik/BE692247/C130039F11Rik/CPG2/KIAA1756/MGC62825/Myne1/mKIAA1756	0.00175432	0.298038	2.20377	-0.0687414	0.686924
AK012646	Grb10	GRB10	5730571D09Rik/AI325020/Meg1/mKIAA0207	0.00169727	0.289459	2.23664	0.0974528	0.799109
AK081156	Golim4	GOLIM4	3110027H23Rik/GIMPC/GPP130/Golph4/MGC102202/P138	0.00168278	0.288101	3.41806	-0.740994	1.98377
XM_484260	Gm5449	GM5449	EG432760	0.0016787	0.288521	2.22844	0.0535503	0.697517
BC039283	Morc4	MORC4	1600017G11Rik/5630401M14Rik/AA117449/MGC107438/Zcwcc2	0.0016701	0.288164	2.2147	-0.18129	0.706021
BC061083	Ctrb1	CTRB1	2200008D09Rik/AI504462/Ctrb/Prt-2	0.00164474	0.284902	2.30795	0.3712	1.48648
BC014762	Slc22a8	SLC22A8	Oat3/Roct	0.00160897	0.279803	2.21657	0.197428	0.729062
AK016336	N/A	N/A	N/A	0.00159765	0.278933	2.20875	-0.0985707	0.802041
BC057985	Orm2	ORM2	Agp1/Orm-2	0.00158724	0.278214	2.3325	-0.278644	0.883301
BC132502	Cxcl1	CXCL1	Fsp/Gro1/KC/Mgsa/N51/Scyb1/gro	0.00156415	0.275259	2.287	0.184861	0.940501
BC027231	BC027231	BC027231	MGC27931	0.00156053	0.27572	2.43725	-0.29644	1.00033
AK016295	Tmem56	TMEM56	4930577M16Rik/AU018104/AW109744/C730036B01Rik	0.00154604	0.274257	2.28499	-0.182404	0.797101
BC030922	Tspyl4	TSPYL4	2610102M01Rik/B230210I21Rik/D10Bwg0791e	0.00152204	0.271089	2.23978	-0.530487	0.950177
XM_001476311	Gm7684	GM7684	EG665553	0.00150778	0.269636	2.32925	-0.00658671	0.856047
AK205829	Zfp618	ZFP618	2810031P15Rik/2810040O04Rik/AI415580/AI505139/D430033D05Rik/Nedd10/bM257P7.1	0.00146816	0.263618	2.40861	-0.280212	0.960453
AK122265	Erc2	ERC2	6430531D06/CAST/CAST1/ERC2/D14Ertd171e	0.00146227	0.263633	2.2609	-0.368765	1.01456
XM_994613	Cpm	CPM	1110060I01Rik/5730456K23Rik/AA589379/E030045M14Rik/MGC118152	0.00144054	0.260779	2.31637	-0.18135	0.794089
XM_001480090	Gm12770	GM12770	OTTMUSG00000008386	0.00143941	0.261646	2.31922	0.248089	0.813151
AK148766	3110053B16Rik	3110053B16RIK	-	0.00142537	0.260165	2.28307	0.0660468	0.731586
BC031758	Mt2	MT2	AA409533/MT-II/Mt-2	0.00142356	0.260913	2.43399	-0.588456	1.35196
BC094242	Chrm1	CHRM1	Chrm-1/M1/M1R	0.0014179	0.260958	2.24431	-0.0783389	0.994059
BC082584	Bivm	BIVM	AI854267	0.00139639	0.258075	3.92161	-0.955753	2.38868
BC050868	Tnik	TNIK	1500031A17Rik/4831440I19Rik/AI451411/C530008O15Rik/C630040K21Rik/KIAA0551/MGC189819/MGC189859	0.00138371	0.256807	2.27131	-0.0946526	0.678432
AK188430	N/A	N/A	N/A	0.00137647	0.25654	2.51506	-0.088278	1.18788
XM_891145	Gm6684	GM6684	EG626549	0.00137556	0.257458	2.30606	0.0173936	1.21459
XM_884704	Gm6109	GM6109	EG619883	0.0013733	0.258128	2.40521	-0.125805	0.941329
[truncated: 233 more rows]
